# Supplementary material for: Genetic Diversity, Rather than Cultivar Type, Determines Relative Grain Cd Accumulation in Hybrid Rice
Source: Front Plant Sci. 2016 Sep 21;7:1407. doi: 10.3389/fpls.2016.01407 (PMC5030296; doi:10.3389/fpls.2016.01407)
Supplement: Supplementary file 2 [file DataSheet1.XLSX]

## Sheet: Phenotypes of 5 elements
		average±SD (mg/kg)
		Cd		Cu		Fe		Mn		Zn
Index	Name	field I	field II	field I	field II	field I	field II	field I	field II	field I	field II
H1	Heyou328	2.273±0.447	2.073±0.826	3.985±0.34	2.789±0.466	30.85±4.907	29.466±9.833	30.331±1.738	22.774±2.231	25.181±0.314	25.036±1.571
H2	Shenyou957	1.691±0.205	2±0.549	3.363±0.271	2.185±0.575	40.337±13.979	25.018±8.102	22.401±4.42	25.717±5.088	21.537±0.789	22.707±2.032
H3	Weiyou644	3.049±0.485	3.314±0.167	3.913±0.235	3.111±0.697	41.945±12.503	18.594±2.219	29.155±1.768	29.667±7.76	23.441±0.515	21.869±1.074
H4	Yliangyou16	4.79±0.285	4.205±0.38	3.457±0.276	2.134±0.108	35.132±8.94	25.13±10.383	22.892±4.105	32.073±4.783	24.117±2.655	22.047±1.922
H5	Xinliangyou233	4.226±0.124	3.348±0.739	3.308±0.116	2.246±0.155	31.835±10.394	14.714±2.793	33.39±1.586	31.125±7.709	25.602±0.49	24.171±0.297
H6	Xinrongyou2984	3.124±0.219	3.383±1.12	3.597±0.108	2.244±0.398	26.566±1.855	19.537±1.926	21.791±3.336	28.265±9.45	24.212±1.182	22.477±0.816
H9	Zhongyou106	4.612±0.37	-	4.086±0.278	-	48.675±8.95	-	28.199±2.851	-	26.455±1.568	-
H11	Xiangxian66	3.065±0.163	2.727±0.565	4.417±0.306	2.657±0.403	32.528±6.532	24.98±8.099	26.352±8.191	23.262±7.956	23.737±1.571	21.319±0.665
H13	Hyou518	2.085±0.341	2.006±0.374	3.802±0.208	2.915±0.075	31.478±15.157	21.555±5.257	24.493±5.21	29.76±9.793	24.489±1.416	23.872±1.644
H14	Huaxiangyou69	2.641±0.393	2.604±0.242	2.815±0.16	2.717±0.361	32.853±4.526	24.808±5.506	27.989±3.313	23.23±9.544	22.496±1.326	25.571±3.137
H15	Chuanxiangyou1101	4.31±0.863	4.205±0.583	2.946±0.099	2.739±0.298	22.578±3.717	25.787±8.42	28.705±5.097	33.985±9.838	22.663±1.389	22.191±1.17
H16	Zhunliangyou199	4.351±0.523	4.268±0.525	3.525±0.265	3.166±0.34	29.467±3.229	23.733±5.218	24.148±2.557	21.43±7.445	26.255±2.058	26.854±0.952
H18	Cliangyou1102	4.211±0.504	4.499±0.661	3.415±0.107	3.189±0.229	27.077±7.527	25.892±7.411	23.585±3.19	28.275±5.604	22.644±0.708	23.163±1.183
H19	Yliangyou19	3.881±0.72	4.165±0.459	2.809±0.091	2.924±0.2	22.156±3.941	19.739±6.592	24.745±4.058	30.787±4.906	21.263±0.994	23.197±0.488
H20	Longshi1	5.158±1.121	4.206±0.425	2.776±0.068	2.581±0.52	20.766±1.933	26.101±6.521	28.515±0.596	29.031±5.718	26.705±0.398	27.257±0.019
H21	Longshi2	4.318±0.761	3.558±0.288	2.878±0.038	3.01±0.436	49.441±22.106	16.025±1.33	27.019±1.264	25.879±1.46	25.706±0.418	25.313±1.615
H22	Jiayou5	2.318±0.49	3.485±1.442	3.544±0.279	3.171±0.232	31.633±7.385	22.617±5.078	30.918±11.737	25.628±7.411	31.083±2.71	27.432±1.035
H23	Shifan6	4.99±0.221	4.373±0.123	3.395±0.089	3.212±0.379	26.767±7.59	30.402±8.262	23.103±3.431	32.55±3.416	24.585±0.322	23.971±1.494
H24	IIyou183	4.17±0.056	3.899±0.125	3.082±0.123	3.16±0.337	19.356±1.911	29.111±11.252	25.083±1.254	35.344±6.357	21.813±0.534	23.878±1.011
H25	IIyou673	4.17±0.282	4.417±0.299	2.784±0.256	2.556±0.14	18.651±2.07	23.156±5.169	21.792±2.71	27.42±8.933	21.334±0.489	23.099±0.797
H26	Teyouhang2	3.566±0.526	4.016±0.101	3.174±0.284	2.977±0.136	21.247±1.413	19.822±1.379	27.644±4.694	26.093±4.666	21.107±0.542	24.004±0.584
H27	Shenyou9775	4.182±0.739	3.328±0.267	3.21±0.256	3.002±0.37	18.893±2.84	21.925±4.815	29.602±4.598	37.665±6.48	21.011±1.747	22.49±0.412
H28	Liangyou616	6.071±0.585	5.661±0.751	3.175±0.226	3.368±0.348	32.943±15.494	23.328±1.203	22.119±4.241	27.953±12.77	24.781±0.336	31.205±2.007
H29	Jinnong2you3	2.445±0.078	3.362±0.258	2.962±0.157	3.341±0.201	23.915±5.204	23.458±4.876	28.45±0.383	22.703±0.941	21.287±0.641	24.448±1.606
H30	Yliangyou599	3.4±0.675	3.609±0.192	3.076±0.098	3.279±0.314	21.155±1.7	24.837±6.45	26.544±1.486	24.203±9.063	23.697±0.557	23.693±2.257
H31	Teyou175	3.831±0.36	4.316±0.328	3.32±0.098	3.273±0.364	20.561±1.597	27.934±7.841	23.776±2.576	38.447±5.585	21.204±1.197	24.11±0.232
H32	Liangyouhang2	3.667±0.381	4.029±0.403	2.757±0.11	2.889±0.348	25.057±14.088	39.068±20.715	25.06±1.894	37.193±6.326	19.653±0.162	22.027±0.895
H33	Changyou964	4.52±0.044	4.443±0.036	3.491±0.058	2.958±0.012	21.564±5.866	24.556±7.102	31.854±7.617	40.924±6.599	24.722±1.126	26.238±0.606
H34	Yiyou673	3.142±0.336	3.659±0.17	2.933±0.188	3.811±0.136	14.982±1.813	28.175±9.876	24.553±6.486	32.692±5.032	20.154±0.954	26.672±0.682
H35	Shanyou016	3.122±0.386	3.043±0.761	3.877±0.356	3.823±0.323	24.686±2.98	29.936±6.482	23.502±0.76	35.115±6.437	22.432±0.896	24.719±2.064
H36	Jinyou1398	1.502±0.106	2.402±0.066	2.933±0.173	3.521±0.065	27.433±3.849	48.972±23.27	21.354±3.287	25.398±7.139	24.868±1.574	26.567±0.319
H37	Teyou009	3.062±0.175	3.656±0.233	3.127±0.071	3.636±0.08	25.634±3.607	40.065±22.084	20.443±1.743	43.056±1.706	20.292±1.441	23.917±1.614
H38	IIyou936	3.483±0.032	4.33±0.656	3.363±0.107	3.817±0.449	19.857±3.11	30.296±3.61	26.389±2.282	40.45±18.445	21.294±0.803	24.619±0.632
H39	Shuangliangyou1	3.191±0.126	3.624±0.555	2.878±0.07	3.129±0.183	20.268±2.793	17.549±0.11	21.761±4.687	25.305±7.804	23.722±0.97	23.298±2.136
H40	Guyou964	3.144±0.242	4.483±0.476	3.435±0.066	3.604±0.217	21.597±3.144	28.316±7.689	24.172±2.914	32.339±7.941	21.162±0.739	23.594±1.106
H41	Tianyou673	3.1±0.112	4.459±0.986	3.881±1.215	3.012±0.201	19.875±1.285	28.671±10.07	24.12±1.646	33.886±0.637	21.934±0.277	23.777±0.282
H42	IIyouhang2	3.665±0.201	5.193±0.614	3.133±0.026	3.431±0.172	29.696±14.264	44.399±13.094	27.737±1.394	31.324±6.199	22.229±1.136	26.072±2.062
H43	Shanyou70	6.876±0	5.173±0.533	3.3±0	4.177±0.174	162.104±0	71.043±33.397	36.318±0	46.897±3.575	24.546±0	29.682±1.001
H44	Chuanyou673	3.251±0.162	4.595±1.336	3.414±0.28	3.537±0.147	75.52±54.659	33.258±13.938	24.802±1.436	34.103±9.416	20.529±0.508	23.394±2.011
H45	Zhuliangyou1	0.982±0.019	2.385±0.612	3.049±0.305	3.551±0.007	32.046±8.578	29.768±7.36	19.901±0.873	31.109±8.273	22.878±1.373	24.795±0.894
H46	Luliangyou98	1.251±0.155	2.259±0.247	3.377±0.269	3.874±0.144	23.948±1.693	34.444±10.834	17.24±3.765	37.229±4.806	22.027±0.96	24.179±2.082
H47	Zhuliangyou6108	1.468±0.29	2.745±0.513	3.74±0.4	4.147±0.44	27.748±4.627	34.546±6.884	23.626±4.16	42.809±8.432	23.693±0.628	23.839±2.136
H48	Zhuliangyou538	1.928±0.751	2.405±0.444	3.367±0.377	3.987±0.029	22.793±2.771	20.554±1.906	20.152±5.161	42.918±11.578	22.794±0.675	26.76±1.491
H49	Yliangyou5813	3.132±0.072	4.136±0.555	3.062±0.094	3.49±0.105	24.3±1.607	25.569±5.61	25.215±1.638	28.944±7.896	22.309±0.313	24.076±0.203
H50	TianfengyouT025	3.371±0.351	4.229±0.714	2.798±0.097	3.072±0.139	57.596±47.509	28.528±10.461	27.902±4.1	35.408±11.177	21.775±0.542	23.443±0.651
H51	Shanyou963	3.182±0.232	4.416±0.736	3.91±0.264	3.996±0.185	27.167±2.376	26.551±2.588	31.2±3.362	38.637±3.827	23.772±0.39	22.83±1.479
H52	Tianfengyou6418	2.838±0.312	4.661±0.699	2.823±0.184	2.709±0.236	20.951±0.941	40.801±9.299	25.503±2.444	40.371±3.115	19.58±0.185	21.001±0.465
H53	Wuyou156	1.538±0.478	3.999±0.245	3.277±0.442	4.02±0.052	26.69±4.061	48.746±10.206	19.693±3.538	42.381±8.742	22.94±2.817	26.673±1.147
H54	YouI2009	0.995±0.164	3.135±0.168	3.156±0.179	4.092±0.077	33.73±10.93	49.658±10.618	15.098±1.091	29.693±2.877	22.563±0.004	28.565±1.9
H55	Heliangyou114	2.409±0.184	3.696±1.257	2.539±0.074	3.065±0.106	23.351±6.373	21.845±1.799	23.848±1.915	26.762±3.019	19.95±0.21	23.043±2.195
H56	Yliangyou5867	3.1±0.34	4.779±0.842	2.698±0.014	3.377±0.198	21.991±1.696	16.738±0.817	22.883±5.44	28.165±8.274	20.691±0.426	23.759±1.055
H57	Shenliangyou865	4.317±0.131	5.661±0.984	3.473±0.217	3.751±0.266	34.444±8.997	25.648±2.675	29.048±3.921	37.347±4.511	25.14±1.066	28.003±0.854
H58	Shenliangyou862	4.611±0.393	5.204±0.988	3.573±0.331	3.74±0.3	24.563±1.229	24.255±3.557	28.023±3.127	25.451±4.048	24.225±1.576	25.483±1.823
H59	Jiangke736	3.285±0.058	4.984±1.602	3.547±0.119	3.579±0.238	38.931±10.887	23.582±3.274	23.519±4.512	23.031±5.829	24.401±1.307	25.948±1.568
H60	Huyou196	1.648±0.224	3.416±0.856	3.13±0.216	3.521±0.223	40.32±18.879	34.259±5.095	27.896±1.636	38.125±3.249	22.251±0.558	26.888±1.138
H61	Tianfengyou316	2.503±0.076	3.297±0.755	10.137±10.881	2.845±0.161	40.499±10.355	21.431±1.458	30.302±4.372	31.188±7.802	23.961±6.64	21.978±0.652
H62	Shanyou736	3.121±0.079	5.308±0.887	3.756±0.181	3.751±0.129	43.352±0.024	21.185±0.949	27.068±0.842	31.582±9.333	23.34±0.196	22.827±0.027
H63	Tyou463	1.261±0.362	2.585±0.684	2.899±0.117	3.127±0.212	37.561±18.729	26.665±6.959	19.431±2.715	27.01±12.201	22.779±1.369	23.897±1.399
H64	Rongyou1506	1.363±0.412	3.355±0.428	2.806±0.523	3.564±0.351	20.978±2.343	25.948±4.715	22.361±2.099	39.523±3.014	19.31±4.193	24.036±1.608
H65	IIyou1733	3.735±0.22	4.921±1.157	3.142±0.022	3.319±0.075	33.539±4.208	24.659±6.72	30.998±0.979	26.768±8.587	23.126±0.041	26.116±1.693
H66	YOU1608	1.416±0.294	3.373±0.391	3.104±0.26	3.613±0.333	30.699±7.97	22.664±3.739	19.667±5.344	26.418±8.868	22.309±1.083	26.015±2.063
H67	Rongyou608	1.344±0.429	3.555±0.66	2.965±0.347	3.597±0.252	33.442±6.276	25.88±8.041	19.779±3.772	30.402±10.14	20.382±0.93	23.714±0.612
H68	Tianfengyou101	3.609±0.397	4.748±0.924	3.039±0.141	3.014±0.295	33.353±12.132	23.84±5.426	31.224±3.254	34.007±2.108	23.201±1.546	23.974±0.833
H69	YouI651	1.195±0.063	3.093±0.56	3.301±0.024	3.286±0.121	24.057±2.459	23.009±3.74	19.283±2.624	29.91±7.546	22.125±1.289	24.057±0.904
H70	Rongyou225	3.152±0.424	4.44±0.937	3.583±0.434	3.209±0.397	35.685±5.081	33.832±6.636	26.741±7.696	26.659±2.521	21.369±1.167	21.468±0.519
H71	Kyou451	2.754±0.201	4.128±1.212	3.23±0.242	3.139±0.232	25.66±5.333	22.896±0.703	32.349±1.412	34.436±3.522	22.18±0.393	24.496±1.323
H72	Zhuliangyou08	1.422±0.311	2.884±0.679	3.412±0.132	3.924±0.273	53.669±29.857	38.115±11.337	18.979±5.452	31.844±2.041	25.614±2.015	26.843±1.642
H73	Longping602	1.998±0.278	3.341±1.053	3.165±0.261	3.223±0.134	25.304±4.025	20.935±4.111	23.647±3.79	24.668±5.007	19.05±2.159	22.72±0.794
H74	Tengyou527	3.457±0.568	4.711±1.611	3.784±0.333	3.339±0.153	23.48±1.365	23.219±5.844	26.097±5.814	17.153±1.336	21.833±0.735	23.335±2.272
H75	Gangyou22	4.342±0.167	5.364±1.013	3.825±0.633	3.397±0.129	30.607±4.997	25.754±3.61	31.252±2.432	25.705±6.575	26.202±1.066	25.867±0.718
H76	B6you4761	2.348±0.11	3.328±1.041	3.763±0.473	3.68±0.208	28.392±1.28	40.486±21.04	15.244±1.349	27.341±2.92	21.947±2.929	26.139±1.425
H77	Liangyou15	2.799±0.32	3.454±1.149	3.889±0.416	3.274±0.187	24.44±5.05	28.5±4.391	32.067±0.179	19.085±8.347	19.069±2.17	21.931±0.77
H78	Shanyou63	4.579±0.208	5.932±1.468	3.347±0.038	3.229±0.189	30.402±0.113	47.045±9.274	28.968±0.556	37.097±5.82	23.955±1.743	26.171±0.677
H79	Yunyou948	3.423±0.326	4.394±1.112	3.322±0.049	3.286±0.253	29.05±10.117	32.015±10.384	27.762±0.419	19.217±0.765	17.421±3.27	22.884±3.079
H80	Shanyoulianhe2	3.787±0.263	4.93±1.561	3.661±0.101	2.941±0.208	22.533±2.87	18.925±1.52	27.553±4.665	26.192±2.659	21.273±3.646	21.12±1.118
H81	Yiyou2815	3.204±0.333	3.844±0.6	3.302±0.055	3.32±0.041	19.187±1.852	27.762±6.036	24.108±3	24.984±1.786	19.223±2.275	22.843±1.79
H82	Deyou4727	2.918±0.154	3.423±0.977	3.145±0.169	3.145±0.078	16.895±1.899	16.179±2.701	22.734±2.842	22.015±0.543	20.744±1.186	21.512±0.809
H83	Yunguang101	2.058±0.013	2.216±0.6	2.947±0.026	3.37±0.11	23.072±4.977	26.533±4.462	38.174±2.167	39.075±2.742	25.398±3.282	27.296±0.469
H84	6078	5.33±0.727	6.34±1.619	3.133±0.346	2.636±0.051	23.285±1.073	27.278±5.957	25.008±8.299	32.863±4.995	23.644±2.612	26.247±2.311
H85	Luyou578	2.684±0.224	3.817±1.133	2.675±0.075	2.739±0.419	29.386±3.422	27.103±8.089	28.142±1.836	23.752±7.372	21.549±1.158	22.553±1.071
H86	Yiyou591	3.887±0.898	5.1±1.573	3.264±0.252	3.182±0.221	31.745±9.534	28.793±10.128	30.02±2.486	30.112±6.392	22.763±4.068	26.735±0.992
H87	Qyou108	2.845±0	3.122±0.751	2.982±0	3.188±0.075	14.743±0	17.812±1.619	26.616±0	27.818±9.089	19.925±0	22.15±0.565
H88	IIyou549	4.144±0.324	4.456±1.005	3.239±0.057	2.733±0.082	28.282±8.105	31.729±5.233	25.167±5.594	31.182±11.797	23.127±3.515	25.59±0.67
H89	Huayou230	4.004±0.227	4.238±1.137	3.109±0.178	3.169±0.134	33.379±10.998	20.004±6.899	27.197±2.243	32.678±6.276	23.293±3.547	27.795±1.785
H90	Mianyou725	3.069±0.074	3.995±0.87	2.832±0.098	2.504±0.102	38.352±16.611	26.052±7.646	22.902±1.397	25.564±7.582	18.236±2.623	19.968±0.378
H91	Gangyou725	3.974±0.131	4.502±1.242	2.766±0.129	3.292±0.091	42.165±10.31	34.848±6.169	30.636±3.592	37.174±3.43	18.593±3.984	26.526±2.787
H92	IIyou838	5.393±0.43	6.694±1.738	3.199±0.276	3.042±0.034	55.907±32.13	36.22±8.142	34.034±4.222	40.06±13.473	27.782±1.781	26.598±2.404
H93	Liangyou1586	4.047±0.741	4.597±1.021	3.031±0.304	3.031±0.046	46.782±21.141	30.999±19.027	26.086±1.728	29.765±7.904	20.262±3.977	21.699±1.275
H94	Chuannongyou527	4.008±0.211	5.486±1.127	3.127±0.201	3.581±0.364	20.002±0.018	29.251±6.072	29.229±0.216	31.669±4.291	21.507±2.369	26.612±2.575
H95	IIyou6078	5.202±0.548	4.894±0.745	3.334±0.335	3.161±0.197	40.984±27.177	29.704±5.803	25.203±4.647	40.225±4.039	22.968±4.375	25.184±2.265
H96	Liangyou2161	3.496±0.172	4.006±0.953	3.649±0.271	3.527±0.263	26.521±9.492	42.68±6.335	24.991±3.678	30.083±3.316	21.82±1.866	22.853±1.039
H97	Rong18you662	4.514±0.109	4.742±1.249	2.654±0.153	2.918±0.131	22.067±0.385	33.615±2.786	21.157±4.311	32.419±5.797	18.655±3.368	22.856±1.1
H98	Yliangyou8188	3.569±0.118	4.299±1.307	3.45±0.319	3.291±0.071	35.275±7.345	26.954±3.662	24.737±2.995	29.927±10.628	24.986±2.991	25.274±0.286
H99	Luyoumingzhan	3.44±0.352	4.576±1.315	2.99±0.054	3.019±0.481	48.698±13.773	85.458±79.157	25.389±0.27	38.692±4.739	24.823±0.219	24.344±3.023
H100	Liangyou1259	3.538±0.578	3.469±0.873	3.383±0.099	3.12±0.171	22.826±4.747	31.088±3.305	25.108±3.037	39.026±4.056	20.484±2.943	21.145±0.259
H101	Gangyou301	4.39±0.029	4.758±0.925	3.224±0.342	2.972±0.147	36.115±3.572	26.045±4.216	21.601±5.425	35.991±2.025	24.065±1.149	24.074±2.367
H102	Fyou993	2.82±0.614	4.075±0.518	2.907±0.033	2.899±0.157	35.158±8.045	22.012±2.214	25.797±0.597	34.265±1.5	22.43±0.47	22.089±0.822
H103	Jinyougui99	3.068±0.472	4.095±0.646	3.643±0.274	3.537±0.058	34.236±6.326	27.456±5.149	22.148±2.902	20.134±4.52	24.462±1.739	24.398±1.688
H104	Fengyouxiangzhan	3.927±0.44	4.67±0.803	3.05±0.173	3.065±0.181	39.339±23.976	32.166±3.697	28.689±2.297	41.588±2.208	22.524±1.492	26.246±1.17
H105	Fengyou22	4.443±0.238	5.539±1.235	2.979±0.284	3.276±0.146	31.131±6.194	36.937±9.604	28.079±1.954	33.472±7.654	24.46±1.799	28.022±2.053
H106	Hongyou7	4.514±0.488	4.382±0.635	3.882±0.408	3.857±0.332	25.725±4.738	88.743±78.666	29.79±2.632	34.664±3.989	16.269±2.998	25.814±2.192
H107	Chuanhongyou527	5.387±0.153	6.192±0.72	3.275±0.01	3.626±0.268	25.093±5.186	31.515±7.362	21.967±2.239	29.186±3.346	23.42±1.767	27.432±1.402
H108	Zhongyou18	4.067±0.702	4.451±0.493	3.009±0.578	2.708±0.296	27.72±7.991	37.588±14.331	21.646±4.475	25.007±5.737	20.438±3.378	23.968±0.056
H109	Nyou69	2.814±0.149	3.456±0.738	3.45±0.389	3.587±0.164	37.267±22.001	32.98±4.577	23.916±0.509	29.072±8.915	21.782±0.769	22.633±0.761
H110	Fuyou8217	3.533±0.354	3.895±0.528	2.88±0.209	2.66±0.078	32.44±9.985	31.142±2.32	26.507±5.027	37.23±1.232	24.439±0.701	24.968±0.823
H111	Yuyou7109	3.992±0.183	4.015±0.913	3.223±0.37	3.196±0.179	30.451±8.05	44.338±27.332	26.777±4.249	23.948±6.064	23.203±1.321	23.645±0.703
H112	Liangyou2111	3.772±0.298	4.105±0.549	3.619±0.255	3.351±0.133	33.078±12.475	34.139±12.701	19.37±2.783	28.202±7.29	20.192±0.971	24.594±1.269
H113	Aoyou83	3.483±0.417	3.885±0.646	2.885±0.162	2.923±0.108	21.854±2.213	26.387±4.782	21.17±4.403	29.685±2.67	19.62±2.567	22.16±0.972
H114	Mingliangyou527	3.566±0.242	4.43±1.184	3.396±0.345	3.386±0.441	29.932±14.736	32.572±6.205	24.202±2.14	31.752±5.337	22.256±1.722	24.6±0.42
H115	Egengza1	2.667±0.42	2.349±0.277	3.406±0.145	3.62±0.233	30.618±17.779	30.78±11.315	28.504±7.761	39.502±6.831	24.208±3.513	28.926±0.689
H116	Liangyou2186	3.278±0.105	3.085±0.415	3.303±0.274	3.316±0.045	34.235±6.862	32.091±9.645	24.898±2.804	36.792±10.097	22.058±0.702	22.182±0.611
H117	Guofeng1hao	4.569±0.632	4.527±0.389	3.109±0.237	2.782±0.321	48.806±18.434	26.672±1.471	32.39±3.461	29.314±5.059	24.293±0.931	24.794±1.118
H118	Hongyou527	4.38±0.141	4.687±0.212	3.779±0.254	3.458±0.258	118.252±115.358	40.906±12.441	34.167±1.489	35.787±3.784	27.344±1.564	26.619±1.579
H119	Neixiangyou9	3.352±0.182	2.89±0.296	3.238±0.124	3.089±0.387	34.958±18.341	33.032±11.22	27.484±2.099	35.786±2.604	23.477±1.012	26.546±2.125
H120	Yuyou388	4.099±0.212	3.664±0.246	2.917±0.038	2.83±0.269	22.828±7.158	25.27±7.206	27.57±4.028	24.255±4.408	19.214±0.872	22.773±0.344
H121	Byou827	2.941±0.205	3.473±0.093	3.357±0.406	3.255±0.382	63.697±48.22	65.03±33.602	32.24±1.755	34.655±10.369	22.85±1.95	24.884±0.848
H122	Shenyou9734	4.572±0.278	3.793±0.091	3.054±0.352	3.07±0.086	20.385±3.959	28.841±10.285	29.183±3.979	38.281±2.506	19.466±2.496	24.878±1.108
H123	Chuannong2you498	4.605±0.805	3.048±0.54	3.51±0.118	3.317±0.422	47.669±33.561	48.514±29.619	19.515±2.356	17.73±3.009	19.844±0.434	24.81±2.448
H124	Nei5you39	3.383±0.137	3.302±0.391	3.239±0.305	2.634±0.354	20.918±3.476	31.019±9.707	22.702±1.136	24.927±2.97	21.458±1.084	22.102±0.94
H125	IIyou629	4.24±0.394	4.348±0.015	3.982±0.377	2.936±0.32	44.894±16.896	25.359±2.068	27.054±4.8	33.381±4.935	21.886±0.036	25.162±2.116
H126	Yliangyou5845	3.411±0.072	3.379±0.187	2.743±0.351	2.806±0.292	51.152±43.963	35.574±13.841	26.29±5.092	34.55±9.821	23.102±2.361	23.518±2.208
H127	Gangyou3551	4.793±0.517	4.53±0.175	3.734±0.23	2.639±0.287	50.696±32.167	33.878±7.088	25.875±3.257	26.563±8.825	25.803±1.206	26.191±0.737
H128	Yiyou1016	5.073±0.112	4.162±0.305	3.295±0.141	2.561±0.254	30.318±10.692	34.79±11.107	26.55±5.547	33.377±5.38	24.336±0.281	24.447±0.317
H129	Gangyou305	6.794±0.943	6.427±1.065	3.66±0.259	2.585±0.342	50.088±20.275	44.779±8.596	29.328±5.863	31.869±7.661	29.212±0.809	27.292±2.23
H130	Ruanyou409	4.356±0.402	4.056±0.384	3.143±0.213	2.631±0.338	30.071±4.41	28.299±4.9	26.317±3.884	24.748±6.746	22.911±1.461	24.164±1.992
H131	Dyou20	4.55±0.464	3.582±0.468	3.223±0.261	3.095±0.233	27.012±10.338	37.94±8.619	20.061±3.475	25.179±3.303	19.647±3.779	22.864±1.314
H132	Gangyou364	4.94±0.113	4.183±0.417	3.492±0.972	2.708±0.231	27.463±6.813	45.927±8.622	24.712±4.717	31.635±4.784	23.113±2.221	24.159±2.292
H133	IIyou162	5.165±0.491	4.667±0.288	3.504±1.011	2.805±0.127	19.884±3.233	38.604±9.249	20.959±2.403	32.18±4.996	19.886±1.225	22.556±1.314
H134	IIyou310	5.608±0.3	4.741±0.378	3.169±0.489	3.188±0.048	25.852±9.728	23.625±9.521	22.065±4.623	28.793±9.285	20.045±0.222	21.832±1.078
H135	Yungengyou15	1.137±0.181	1.571±0.363	2.883±0.181	2.957±0.328	29.433±8.183	26.749±17.68	25.916±0.664	30.756±2.375	25.168±1.943	28.984±0.498
H136	Wenfu7	5.075±0.308	5.107±0.309	3.242±0.274	3.049±0.144	31.255±13.672	31.27±17.266	26.075±4.01	36.237±3.564	24.877±0.423	24.983±2.087
H137	Yixiang481	4.592±0.317	4.156±0.166	3.32±0.204	3.092±0.234	27.878±11.684	28.421±21.576	28.166±4.327	32.489±1.331	21.817±1.009	23.077±0.773
H138	Lvxiang313	4.228±0.28	3.635±0.058	2.862±0.15	2.535±0.257	19.807±2.479	24.092±9.223	23.846±3.149	28.648±5.017	18.25±2.726	21.576±1.9
H139	Neixiang2924	5.061±0.496	3.971±0.404	3.178±0.169	2.631±0.483	33.21±1.855	38.438±15.361	24.657±1.393	30.012±2.827	24.168±1.443	25.051±1.973
H140	Mianxiang576	4.467±0.782	3.841±0.267	3.611±0.197	3.375±0.224	23.331±4.886	24.198±10.796	35.674±4.574	40.487±1.788	25.24±3.999	26.137±0.807
H141	Yixiang707	4.222±0.268	3.775±0.297	3.531±0.361	3.116±0.212	21.335±3.246	30.936±16.571	25.506±1.845	25.653±5.221	22.962±2.336	22.043±0.499
H142	Yixiang1979	4.61±0.23	3.632±0.1	3.373±0.203	3.056±0.192	35.649±20.726	25.259±5.919	22.901±5.58	22.559±7.873	21.936±0.74	22.945±1.478
H143	Yixiang725	3.144±0.402	3.75±0.283	3.204±0.379	3.24±0.673	41.692±25.45	16.294±7.183	30.903±3.265	28.277±5.922	20.307±1.882	23.822±2.608
H144	Jinzao39	1.902±0.314	1.575±0.722	3.209±0.036	2.255±0.844	27.02±9.006	42.095±23.675	23.342±1.205	32.089±8.854	22.402±1.08	22.449±2.908
H145	Zhenong34	2.068±0.282	1.075±0.169	3.836±0.073	2.122±0.621	30.288±6.69	22.35±9.544	32.984±3.58	29.32±2.294	24.673±1.441	23.682±0.815
H146	Hangxiang18	2.013±0.072	2.728±0.16	2.967±0.314	3.315±0.676	132.756±118.761	30.897±11.874	29.867±0.46	29.507±1.301	27.414±2.546	30.105±4.153
H147	Chunyou84	3.319±0.652	4.828±0.875	2.872±0.051	2.897±0.041	29.599±6.505	19.89±7.47	24.916±4.314	29.681±2.059	27.092±0.857	27.533±2.728
H148	Zhunliangyou608	3.276±0.867	4.34±0.178	3.376±0.178	2.93±0.294	26.076±2.955	43.998±35.644	17.66±1.692	27.38±1.646	23.49±1.952	25.967±0.712
H149	Yueyou938	3.912±1.395	4.322±0.474	2.753±0.17	2.722±0.135	21.461±5.786	124.174±147.619	22.361±4.648	29.571±2.82	18.892±0.75	21.335±1.22
H150	Xieyou80	2.318±0.238	2.847±0.479	3.269±0.294	2.935±0.327	27.404±4.577	18.844±1.941	23.669±1.771	19.616±4.73	18.884±1.391	21.446±0.951
H151	Jinzao47	1.93±0.211	1.371±0.465	4.169±0.347	2.361±0.711	53.886±42.587	150.149±183.337	30.313±4.215	33.365±7.584	27.636±3.359	27.945±2.891
H152	Zhongjiazao17	1.666±0.128	1.681±0.74	2.898±0.059	2.02±0.501	40.719±9.824	41.024±19.186	21.988±1.4	22.426±2.195	22.013±0.124	25.14±1.587
H153	Zhongjiazao32	1.381±0.231	0.905±0.176	3.209±0.386	1.661±0.475	66.263±12.736	23.614±4.782	20.628±3.784	26.609±6.281	22.807±1.694	21.552±1.725
H154	Zhongzao22	1.739±0.351	1.154±0.43	2.681±0.05	1.599±0.515	30.746±2.328	22.802±12.496	21.188±0.528	25.115±4.91	22.468±0.335	22.301±1.627
H155	Yongyou15	2.217±0.155	3.084±0.646	2.726±0.167	3.006±0.212	21.469±4.345	28.316±10.786	19.543±2.628	26.11±2.485	22.408±0.921	24.45±1.027
H156	Yongyou538	3.63±0.298	3.42±0.887	2.798±0.048	2.353±0.349	47.978±15.39	27.721±10.93	28.286±5.042	38.242±2.011	27.076±1.173	27.25±1.72
H157	Yongyou12	4.08±0.227	3.935±0.763	2.482±0.201	2.634±0.355	26.61±4.001	29.122±6.533	28.239±0.914	29.555±9.122	24.117±4.31	25.005±0.993
H158	Yongyou9	4.228±0.416	4.97±1.033	2.525±0.03	3.042±0.392	25.569±4.13	28.837±9.534	28.835±0.755	39.54±4.338	24.405±1.786	30.247±0.765
H159	Zheyou18	4.217±0.121	3.359±0.914	2.88±0.223	3.017±0.345	20.332±3.274	22.076±3.612	26.738±1.711	31.002±7.623	25.173±0.878	24.41±0.651
H160	Liangyou3905	4.889±0.633	2.868±0.995	2.98±0.173	2.387±0.192	21.533±1.931	21.735±6.641	27.739±1.36	37.017±4.514	27.154±1.278	26.097±1.446
H161	Yliangyou2	3.986±0.37	2.959±0.739	3.188±0.081	2.808±0.301	22.657±4.565	30.658±6.557	20.029±2.138	29.095±3.356	25.397±1.756	24.995±1.905
H162	Longliangyou2	4.121±0.096	4.303±0.653	3.061±0.01	2.582±0.154	22.256±3.293	21.637±0.613	19.687±7.366	31.622±2.438	25.882±0.848	23.769±0.433
H163	Hualiangyou1206	4.478±0.08	3.861±0.098	3.158±0.094	2.953±0.216	32.845±12.656	20.408±12.519	29.099±3.053	32.354±8.492	25.044±0.468	25.603±1.468
H164	Liangyou363	4.493±0.581	4.483±0.437	3.157±0.056	2.762±0.627	30.504±8.448	15.943±5.915	25.707±4.105	27.552±6.75	25.791±0.265	27.846±1.358
H165	Qianyou930	3.664±1.277	3.457±1.328	3.17±0.302	3.047±0.923	35.086±10.614	36.478±6.32	22.142±1.384	37.076±9.787	24.506±0.896	26.42±0.261
H166	Xiangzaoxian45	2.648±1.242	2.695±1.45	3.12±0.503	2.99±0.635	31.751±8.1	30.345±13.769	19.214±4.713	31.341±3.478	25.525±0.655	25.149±2.063
H167	Qiyou1068	4.573±0.759	3.917±0.691	2.664±0.163	2.506±0.121	19.173±4.43	16.683±7.21	23.192±0.938	25.256±4.835	22.817±1.041	21.244±1.614
H168	Xinliangyou6	4.172±0.265	3.875±0.303	2.876±0.189	3.149±0.165	29.804±8.911	22.78±9.231	27.915±2.553	39.496±2.753	23.43±1.834	26.86±1.453
H169	Xiangliangyou396	4.384±0.911	5.42±0.187	3.217±0.261	3.881±0.52	30.592±6.209	388.255±505.682	28.166±2.202	44.974±6.91	25.814±0.616	31.223±2.735
H170	Liangyou6326	4.084±0.291	3.436±0.267	3.217±0.286	3.131±0.068	22.881±10.251	57.855±66.339	23.11±1.954	41.261±5.13	25.797±0.769	25.533±2.385
H171	Lvfeng20	4.579±0.248	4.248±0.503	2.922±0.072	3.211±0.195	17.009±0.822	27.904±11.674	20.799±2.376	33.94±5.073	23.416±0.74	27.359±3.622
H172	Guangliangyouai93	4.121±0.786	4.273±0.759	3.239±0.6	3.323±0.223	25.575±9.5	29.358±9.354	25.41±2.651	41.093±3.099	25.991±2.23	27.349±1.452
H173	Yongyou17	3.457±0.256	3.069±0.219	2.751±0.024	3.469±0.281	32.241±15.052	22.577±12.554	26.724±2.661	27.346±5.229	23.343±0.429	24.385±1.289
H174	Fengliangyou1	3.591±0.481	3.127±0.385	3.168±0.255	2.911±0.039	32.68±11.914	18.323±9.513	25.213±4.204	34.272±2.281	23.927±1.772	24.769±0.972
H175	Yliangyou689	4.076±0.557	3.142±0.303	3.246±0.206	3.447±0.319	21.762±3.095	26.821±9.846	21.358±6.056	35.16±1.352	23.002±0.783	21.951±1.729
H176	Yanliangyou2208	4.922±0.999	5.629±0.435	3.55±0.544	3.22±0.25	23.484±3.426	25.213±12.829	19.027±4.655	32.168±2.881	26.569±1.831	27.373±1.497
H177	Tianliangyou616	4.145±0.805	3.588±0.297	3.489±0.666	3.107±0.13	19.516±2.82	19.283±9.258	22.602±2.643	26.485±8.519	25.78±2.722	25.981±1.99
H178	Guangliangyouxiang66	4.445±1.408	5.518±0.323	3.54±0.796	3.086±0.476	19.808±4.118	18.569±6.15	25.975±1.848	24.686±11.473	23.705±1.927	27.094±2.456
H179	Gangyou615	3.926±0.4	4.89±0.388	3.047±0.648	2.622±0.239	28.042±8.854	31.408±11.177	23.231±5.394	26.078±8.027	22.227±0.673	23.832±2.302
H180	Hongyou2009	4.572±0.461	4.39±0.414	3.048±0.489	2.387±0.19	23.21±2.722	33.504±10.436	28.086±3.084	26.991±5.125	22.483±1.334	22.914±0.912
H181	Zhongfeng2	4.247±0.184	5.508±0.251	2.897±0.122	2.846±0.296	21.423±4.917	28.397±7.445	24.421±7.214	35.838±3.898	22.297±1.304	25.021±2.203
H182	Gangyou618	3.878±1.182	5.308±0.809	2.674±0.692	2.754±0.302	18.931±4.073	44.555±15.461	18.578±6.628	30.861±7.882	20.02±4.516	24.285±0.739
H183	Wanyou2	4.256±0.413	3.736±0.555	3.095±0.307	2.641±0.354	22.245±2.72	30.762±18.131	20.457±2.441	23.059±3.589	22.238±1.21	21.496±1.714
H184	Chuannongyou528	4.198±0.507	4.863±1.023	2.829±0.345	3.143±0.415	20.623±1.362	29.259±12.701	23.329±2.716	25.953±3.548	20.36±1.358	22.008±1.901
H185	Gangyou88	4.226±0.417	4.86±0.611	2.788±0.317	2.776±0.083	24.858±4.749	24.808±11.221	18.201±1.654	28.716±9.341	23.277±0.888	24.23±1.554
H186	Jieyou8	3.961±0.303	3.976±0.205	2.869±0.512	2.399±0.359	130.189±153.566	24.705±1.763	21.678±6.152	22.112±1.179	23.175±0.353	23.957±2.621
H187	Zhongyou6761	3.478±0.544	4.789±0.116	2.778±0.188	2.596±0.362	30.227±6.032	35.104±12.924	21.373±5.068	34.612±1.75	21.117±0.651	23.284±1.132
H188	Qliangyou3	4.039±0.628	4.398±0.345	3.08±0.063	3.433±0.256	20.798±2.064	28.243±6.707	23.036±3.615	26.626±8.075	21.653±1.732	23.492±1.011
H189	Liangyou036	4.886±0.169	6.282±0.058	3.367±0.017	3.62±0.202	69.13±35.49	33.837±9.382	26.639±1.97	25.55±2.655	25.892±1.347	30.997±1.129
H190	Fengliangyou1	4.552±0.557	6.788±0.253	2.785±0.162	3.503±0.295	24.198±5.238	35.091±0.189	23.427±3.634	34.372±6.079	24.537±2.166	31.381±0.719
H191	Gangyou188	4.573±0.243	5.312±0.027	2.744±0.109	2.708±0.259	39.104±24.593	31.687±1.387	25.336±7.97	27.902±5.905	23.032±1.501	25.066±0.689
H192	Qyou5	3.716±0.76	4.314±0.463	3.453±0.697	3.287±0.234	38.285±18.048	24.324±1.764	25.032±3.894	41.968±5.43	23.976±0.881	27.269±0.33
H193	IIyou602	4.966±0.734	7.829±0.322	3.072±0.289	2.866±0.303	24.668±2.073	35.012±7.937	29.93±0.397	44.086±11.758	24.452±0.98	28.632±0.279
H194	Qxiang101	4.131±0.382	6.147±0.404	3.385±0.309	4.028±0.474	25.117±2.843	29.503±6.096	23.425±3.837	37.729±4.892	23.306±0.56	26.897±3.478
H195	Gangyou94-11	4.269±0.881	6.353±0.4	3.038±0.184	3.349±0.431	30.229±7.657	30.685±3.259	25.008±1.568	41.717±0.451	24.401±1.212	29.444±0.877
H196	Ruishi9	4.061±0.361	4.559±0.348	2.878±0.118	3.347±0.391	25.097±8.475	30.056±2.125	24.812±3.001	44.702±2.995	22.497±1.498	24.036±0.692
H197	Gangyou48	3.893±0.725	5.372±0.287	3.063±0.151	3.342±0.377	77.14±70.02	33.461±12.067	25.685±2.843	34.042±4.869	21.252±2.181	25.532±2.331
H198	Qyou18	3.669±0.29	4.343±0.726	2.704±0.13	3.209±0.346	26.862±11.756	26.947±13.804	25.874±4.209	32.32±11.329	22.409±1.149	23.678±2.691
H199	Tianlongyou827	4.159±0.97	5.991±0.396	2.865±0.159	3.318±0.437	33.506±9.466	47.166±24.408	23.179±7.293	33.74±8.39	20.559±2.238	26.619±1.192
H200	Chuanfeng6	3.493±0.736	4.183±0.161	3.02±0.193	2.764±0.169	30.857±16.356	24.722±7.05	24.439±3.709	28.205±1.172	21.671±2.392	23.578±1.382
H201	Yliangyou1	3.891±0.632	4.714±0.262	2.819±0.226	3.257±0.144	28.547±6.032	20.353±1.43	22.96±4.88	30.509±2.94	22.041±0.565	24.464±1.464
H202	Yuyou528	4.652±0.949	5.128±0.561	3.012±0.186	2.968±0.214	32.958±10.395	29.412±6.135	22.824±6.326	37.272±2.412	22.793±2.303	27.165±2.639
H203	Huaxiang4016	3.243±1.056	3.72±0.471	3.274±0.296	3.593±0.139	100.755±104.976	20.253±1.954	23.512±4.051	30.36±4.597	23.164±2.189	23.083±0.814
H204	Gyou217	4.157±1.071	4.986±0.73	3.05±0.204	3.019±0.256	26.762±2.936	26.813±3.682	24.519±1.46	36.881±5.143	22.56±1.202	26.593±1.287
H205	Xiyou17	3.351±0.497	3.356±0.461	2.839±0.128	2.781±0.248	35.678±16.732	21.541±2.901	25.049±5.496	27.421±1.752	21.996±1.744	23.086±0.392
H206	Gangyou900	4.781±0.654	5.694±0.202	3.402±0.142	3.103±0.233	37.621±7.563	29.645±6.671	28.639±3.898	34.86±11.234	24.24±1.638	25.926±2.874
H207	Kyou40	4.515±1.032	5.291±0.51	3.44±0.074	3.632±0.343	35.964±17.232	32.419±5.598	18.968±4.848	30.238±4.807	23.885±1.025	27.565±1.227
H208	Gangyou527	3.682±0.836	4.831±0.682	3.196±0.302	3.419±0.339	33.396±10.131	25.365±6.212	22.955±0.881	38.587±3.605	22.518±0.856	23.549±1.616
H209	Gangyou364	3.29±0.678	3.42±0.477	2.862±0.086	2.627±0.349	30.92±6.848	25.145±5.197	25.433±4.766	27.206±1.937	22.325±1.112	21.465±2.267
H210	Neixiangyou1	3.276±0.497	3.299±0.03	2.856±0.102	2.869±0.124	25.077±4.196	30.355±3.645	18.704±2.071	32.031±4.171	21.693±0.302	22.482±1.206
H211	Gangyou881	4.021±0.954	4.374±0.456	3.352±0.16	2.994±0.089	42.043±2.901	28.264±3.491	30.843±4.938	33.414±5.419	23.885±1.02	24.921±0.778
H212	Changyou10	3.066±0.493	4.313±0.398	2.92±0.245	3.219±0.113	35.454±2.427	35.219±9.937	23.315±5.296	39.521±4.195	22.427±1.639	22.97±1.476
H213	Nei5youH25	2.941±0.257	2.564±0.334	2.823±0.15	2.613±0.105	35.305±11.492	266.838±335.092	23.141±2.43	32.403±3.041	21.632±0.608	23.24±1.292
H214	Rongyou357	3.66±0.22	3.78±0.873	2.733±0.265	2.462±0.18	22.378±4.426	20.586±5.484	21.995±4.237	24.159±7.452	21.414±0.563	22.343±3.123
H215	Yixiangyou2115	4.229±1.579	5.044±0.589	3.395±0.171	3.803±0.231	25.489±2.017	43.724±18.068	21.383±4.279	28.638±3.58	22.929±1.552	27.722±1.748
H216	Liangxiang1	3.094±0.601	2.967±0.222	3.227±0.138	3.662±0.246	30.814±9.583	26.29±2.204	20.889±5.091	32.326±4.034	22.193±1.817	22.435±1.189
H217	Yliangyou837	3.49±0.8	4.099±0.379	3.331±0.295	3.544±0.116	45.01±11.384	41.686±19.455	22.223±2.872	35.28±1.03	22.934±0.592	25.015±0.604
H218	Nei2you111	2.849±0.465	3.281±0.57	3.042±0.127	3.822±0.109	32.116±9.165	26.252±2.814	21.855±1.821	31.412±3.682	23.108±0.737	25.046±2.856
H219	Neixiang8518	2.981±0.159	3.203±0.629	2.936±0.418	3.322±0.035	27.017±6.9	37.103±5.666	24.068±2.556	31.161±5.138	21.661±1.576	26.061±2.005
H220	Fengliangyou6	4.095±1.095	4.808±0.581	3.176±0.216	3.788±0.181	122.964±134.804	29.173±4.162	26.1±0.947	32.382±0.319	24.201±0.682	30.3±1.273
H221	Qyou1	2.688±0.241	3.257±0.472	2.822±0.155	3.093±0.055	27.235±2.59	40.006±23.48	25.131±6.423	31.709±10.248	21.542±0.654	23.115±1.228
H222	Tyou111	3.335±0.784	3.945±0.586	3.882±1.185	3.382±0.149	57.63±28.739	31.715±6.883	21.943±2.922	26.535±5.388	23.554±1.016	23.985±2.254
H223	Qyou6	3.47±0.139	3.438±0.671	3.405±0.146	3.19±0.135	29.471±5.708	22.143±2.969	24.837±6.463	34.653±6.693	24.731±0.867	25.151±1.247
H224	Shenliangyou829	3.392±0.803	4.126±0.992	3.169±0.311	3.491±0.276	28.855±8.163	23.112±0.828	22.168±1.803	25.504±6.48	21.531±0.949	25.646±2.147
H225	Qyou4108	3.752±0.941	3.741±0.833	3.427±0.311	3.582±0.145	24.744±9.75	37.345±8.645	28.366±1.847	41.639±4.345	22.027±0.553	24.184±1.005
H226	Kyou88	3.128±0.512	3.364±0.738	3.396±0.413	2.874±0.146	28.307±5.575	22.109±1.028	20.274±4.865	26.748±4.336	21.696±1.036	22.958±1.515
H227	Wandao153	3.318±0.757	3.199±0.601	3.324±0.101	3.493±0.265	31.098±8.072	27.219±5.699	23.271±1.986	26.831±7.1	21.233±1.627	21.706±0.882
H228	Guyou3301	2.919±0.729	3.836±0.757	3.436±0.153	3.707±0.428	24.602±8.906	40.524±23.216	31.719±5.072	36.814±6.99	21.989±1.248	23.202±1.705
H229	Guyou527	3.157±0.635	3.862±0.537	3.77±0.355	3.548±0.296	17.715±3.438	30.32±7.369	23.078±5.745	33.032±2.723	20.848±0.373	23.871±0.528
H230	Guyou3139	2.776±0.225	2.951±0.634	4.034±0.318	3.636±0.33	41.212±18.54	23.278±3.797	25.341±7.244	35.433±3.603	20.634±3.223	21.181±1.25
H231	Guyou169	3.664±0.471	4.336±0.793	3.422±0.283	3.227±0.175	33.347±12.918	31.635±16.555	24.197±6.037	27.275±5.129	22.215±1.121	23.056±0.676
H232	Guyou169	3.256±0.21	4.321±0.908	3.098±0.061	3.178±0.347	60.416±28.353	38.927±7.695	31.655±5.346	34.885±12.164	22.237±1.3	23.208±2.017
H233	Yliangyou372	4.081±0.864	4.562±0.812	3.233±0.08	3.313±0.297	22.658±0.45	26.947±5.4	23.421±0	28.423±5.402	24.4±1.614	26.208±0.357
H234	Yliangyou900	3.724±0.95	3.917±0.989	2.929±0.4	3.178±0.139	33.362±10.861	30.498±6.882	25.009±3.305	36.538±3.027	24.265±1.619	25.19±1.407
H235	Yliangyou9918	3.551±0.141	3.516±0.302	2.993±0.208	3.223±0.023	25.296±4.009	30.916±6.706	30.659±7.484	28.006±8.642	22.976±1.487	24.936±0.35
H236	Yliangyou29	3.885±1.01	3.188±0.348	3.531±0.389	3.581±0.123	29.263±1.295	24.754±4.101	25.898±7.282	31.929±4.393	24.749±0.546	22.099±0.775
H237	Teyou107	3.458±0.566	3.73±1.148	3.541±0.067	3.264±0.1	41.57±15.575	28.064±3.31	20.71±2.485	23.453±3.987	23.072±1.079	23.005±0.743
H238	Neixiang2218	3.586±0.179	3.024±0.244	3.514±0.116	2.833±0.158	35.952±6.935	21.607±3.676	26.561±0.444	29.413±5.604	23.575±0.166	22.071±0.296
H239	Chuanxiangyou506	2.634±0.249	4.168±0.749	2.963±0.115	2.897±0.175	21.633±2.221	30.743±4.038	26.29±1.858	26.647±4.202	21.295±1.902	21.17±0.226
H240	Tianyou8012	2.578±1.581	3.382±0.555	3.295±0.363	3.009±0.259	31.61±11.124	32.84±14.174	25.699±7.733	25.228±6.323	23.381±0.996	21.538±1.449
H241	Zhuliangyou06	1.921±0.942	2.461±0.53	3.189±0.118	3.827±0.21	25.185±2.784	28.573±6.348	23.862±4.226	31.752±5.068	22.371±0.272	24.347±1.599
H242	Zhuliangyou168	1.437±0.424	3.031±0.288	3.157±0.247	4.005±0.138	48.367±15.425	34.534±5.712	20.574±4.274	38.354±6.093	24.191±1.697	24.655±0.71
H243	Zhuliangyou611	1.859±0.315	2.303±0.175	3.302±0.406	3.457±0.09	26.197±7.307	111.248±117.279	26.498±1.655	28.886±5.975	21.107±1.379	25.139±1.727
H244	Huiliangyou996	3.145±0.495	3.505±0.976	3.293±0.322	3.389±0.24	35.869±17.68	27.418±6.792	24.329±3.82	30.733±6.654	21.455±1.067	24.886±1.614
H245	Huliangyou1813	3.077±1.306	4.098±0.4	3.51±0.245	3.078±0.168	31.832±7.254	32.954±18.643	22.01±5.219	24.362±5.172	23.844±0.445	21.351±0.834
H246	Huiliangyou6	2.8±0	4.553±0.605	3.474±0	3.379±0.376	25.684±0	23.48±3.916	23.475±0	27.709±2.738	23.081±0	23.32±0.515
H247	Teyou527	2.808±0.986	3.7±0.435	3.362±0.254	3.529±0.179	23.015±6.052	26.231±6.737	25.464±5.3	29.726±2.596	21.611±1.241	23.105±1
H248	Lingliangyou942	1.769±0.434	2.445±0.217	3.362±0.282	3.615±0.141	26.535±5.654	49.998±19.381	22.574±2.716	25.228±4.098	23.232±1.41	23.046±1.445
H249	Jinyou402	1.807±0.75	2.301±0.206	3.417±0.221	3.71±0.228	151.309±170.678	26.407±6.053	21.667±3.431	30.255±8.316	25.494±2.432	24.377±0.417
H250	Zhongliangyou189	3.429±0.197	4.053±0.777	3.64±0.219	3.457±0.149	40.893±13.38	24.533±3.815	22.267±4.66	24.5±9.533	23.281±1.432	24.127±0.681
H251	Zhunliangyou1141	3.151±0.026	4.205±0.57	3.874±0.391	3.894±0.379	38.245±1.123	33.777±6.168	32.191±0.617	25.191±7.345	23.988±0.072	25.282±1.152
H252	Xieyou1429	2.922±1.216	3.918±0.459	3.503±0.092	3.153±0.44	42.279±7.323	25.2±7.398	28.35±5.801	30.888±5.804	23.034±1.731	23.751±1.787
H253	Qianyou1	3.797±1.552	3.357±0.583	3.676±0.365	2.972±0.312	39.482±5.6	45.389±22.913	25.212±6.661	30.419±10.785	24.905±0.694	21.112±1.196
H254	Shenliangyou1	3.598±0.055	5.062±0.431	3.593±0.381	3.692±0.144	30.371±8.17	32.436±7.645	22.378±0.862	37.671±4.737	25.421±1.294	27.242±0.818
H255	Shenliangyou3059	4.368±0.666	3.782±0.57	3.262±0.197	3.513±0.472	35.769±14.358	26.966±3.669	23.046±3.674	18.254±2.481	25.108±2.332	27.08±1.426
H256	Guangliangyou1128	3.616±0.6	3.767±0.458	3.319±0.02	3.202±0.134	27.635±7.073	34.389±13.722	29.069±1.71	31.241±5.846	23.371±3.42	27.63±0.242
H257	Fyou498	2.334±1.169	3.613±0.724	3.196±0.19	3.365±0.286	30.981±6.864	25.987±11.888	24.038±0.864	22.465±9.603	22.143±1.563	21.09±0.725
H258	99Zao667	2.209±0.192	2.297±0.265	3.306±0.114	4.152±0.302	64.987±35.872	114.61±127.132	20.763±0.985	31.158±5.628	23.636±3.464	27.91±2.352
H259	Liangyou266	3.27±0.209	3.089±0.118	3.165±0.033	3.115±0.251	31.473±5.903	25.547±3.185	28.795±1.756	24.444±5.704	22.536±0.047	22.728±0.31
H260	Liangyou3219	3.387±0.133	4.234±0.171	3.255±0.311	2.923±0.155	34.957±1.306	24.002±2.467	28.168±0.541	22.801±7.604	22.458±0.12	23.817±0.267
H261	Xinlingyou1	3.224±0.275	3.797±0.297	3.23±0.143	2.997±0.193	154.615±125.02	66.6±52.452	23.75±5.213	38.544±5.564	20.939±0.442	22.257±0.318
H262	Wuyouhuazhan	3.658±0.585	3.885±0.34	3.084±0.344	2.946±0.154	21.647±3.557	28.444±3.863	31.046±8.623	36.298±5.714	17.375±4.622	19.94±0.158
H263	Peiliangyou981	3.081±1.301	3.741±0.366	3.88±0.026	3.498±0.082	39.84±1	29.018±12.687	26.012±7.473	25.891±10.932	25.207±1.768	23.311±0.9
H264	Weiyou462	1.97±0.129	2.687±0.191	3.663±0.209	3.844±0.153	35.58±0.706	38.598±14.096	24.156±1.999	36.157±5.635	26.371±3.309	23.657±0.874
H265	Weiyou46	3.606±0.555	3.221±0.12	3.987±0.043	3.711±0.19	29.089±8.965	53.103±36.732	31.557±4.851	39.848±7.107	23.392±0.973	24.222±1.446
H266	WEiyou535	2.318±0.878	3.576±0.411	3.616±0.16	3.362±0.288	31.206±7.603	18.688±2.601	24.143±4.128	31.839±5.357	23.862±0.998	23.875±0.864
H267	Dqibaoyou1	3.59±0.204	4.425±0.321	3.03±0.115	3.556±0.14	23.573±0.642	35.442±15.676	29.872±0.817	27.635±7.904	22.05±0.234	26.76±0.445
H268	Hongliangyou166	4.813±0.744	4.835±0.254	3.133±0.001	3.096±0.153	26.746±6.532	143.619±166.164	30.445±2.234	40.451±4.423	20.909±0.997	24.921±1.728
H269	Shengyou99-98	3.909±1.486	4.848±0.622	3.508±0.509	3.115±0.118	33.973±14.438	72.595±62.639	26.783±5.335	32.898±4.52	24.322±0.948	27.213±1.508
H270	1you899	1.952±0.481	2.477±0.055	3.402±0.187	3.5±0.157	26.807±8.889	23.696±3.946	21.998±3.271	32.755±6.335	22.913±1.244	24.825±0.452
H271	IIyouH505	3.021±0.253	3.15±0.444	3.053±0.399	2.82±0.324	22.06±1.335	41.79±19.85	27.423±2.849	37.289±3.941	21.645±1.018	22.954±1.212
H272	IIyou598	4.268±0.119	4.629±0.322	3.117±0.164	3.404±0.364	23.718±2.855	36.748±13.416	29.541±2.955	51.345±12.079	22.485±0.741	24.191±2.333
H273	IIyou28	5.099±1.601	6.668±1.137	2.999±0.016	3.574±0.406	24.765±5.262	29.843±4.645	34.287±2.432	43.836±11.957	25.54±3.128	28.657±1.813
H274	Neiwuyou8105	3.176±0.274	4.567±0.43	3.143±0.788	3.214±0.14	165.921±140.08	115.257±122.212	23.871±3.879	32.152±10.868	20.967±0.445	26.229±1.225
H275	Weiyou8	3.571±0.372	3.911±0.292	3.669±0.233	3.808±0.185	22.631±2.108	41.996±27.646	24.427±3.614	31.043±8.636	22.491±0.333	23.013±0.392
H276	Xiangyou66	3.723±0.347	3.858±0.444	3.708±0.499	3.884±0.129	47.35±27.147	27.333±3.028	24.556±1.13	37.039±7.802	22.77±1.199	23.732±0.633
H277	Yliangyou3399	3.378±0.864	5.332±0.361	3.184±0.735	3.579±0.16	20.65±4.297	35.11±12.925	27.559±2.512	37.107±3.51	20.947±1.684	26.101±1.549
H278	Xiangfeiyou8118	3.32±0.199	3.867±0.195	3.534±0.729	3.853±0.467	28.235±6.075	24.428±2.547	26.997±1.513	35.731±4.731	24.274±2.29	24.674±1.897
H279	Keyou21	3.387±0.6	4.397±0.258	2.728±0.575	2.648±0.119	21.371±6.384	49.514±17.449	22.945±4.192	30.719±8.62	21.37±1.649	24.147±0.411
H280	Kexiangyou56	3.336±0.116	3.346±0.386	3.371±0.322	3.444±0.054	25.177±0.718	37.309±14.244	24.824±1.723	42.175±5.011	22.907±3.806	26.784±1.339
H281	Tianyouxiang99	4.004±0.411	4.916±0.259	3.083±0.085	3.376±0.067	38.57±15.464	34.317±5.43	26.789±2.37	26.354±10.637	22.279±0.789	22.792±0.408
H282	Bingyou3399	3.368±0.417	5.342±0.134	3.008±0.319	3.712±0.224	20.553±2.6	92.476±84.527	18.832±1.543	38.67±4.562	21.132±0.57	25.181±0.91
H283	Bingyou3218	3.452±0.128	3.721±0.19	3.043±0.097	3.016±0.206	21.408±2.921	50.531±34.186	27.979±1.93	27.686±4.533	23.463±0.937	24.21±0.638
H284	Keliangyou529	3.882±0.622	4.915±0.363	2.794±0.136	3.274±0.196	30.129±11.501	42.78±26.082	24.141±2.734	29.79±2.494	23.802±1.397	24.7±1.14
H285	Yliangyou3218	3.576±0.521	3.932±0.175	2.835±0.429	3.475±0.341	24.974±8.107	26.323±0.901	25.815±2	29.372±6.38	22.351±1.394	24.558±0.926
H286	Cliangyou396	3.976±0.002	4.567±0.118	3.319±0.601	4.083±0.471	25.112±1.701	59.81±21.427	22.019±0.572	33.601±3.28	22.828±1.351	24.386±1.554
H287	Cliangyou266	3.764±0.095	-	3.18±0.176	-	22.89±2.455	-	31.661±1.477	-	21.943±1.682	-
H288	Cliangyou9	4.841±0.209	-	3.758±0.285	-	28.804±9.159	-	35.546±0.662	-	23.108±1.401	-
H289	Nongxiangyou204	4.163±0.575	4.357±0.503	3.147±0.415	2.756±0.371	23.296±2.751	39.636±16.702	23.924±1.545	33.921±4.456	21.753±0.721	24.196±1.352
H290	Huarun2	3.322±0.216	3.44±0.781	3.255±0.11	3.543±0.361	43.859±12.312	29.375±6.688	29.313±3.37	39.444±2.474	19.978±1.587	22.262±0.758
H291	Caiyouhuazhan	3.822±0.33	5.011±1.153	3.355±0.478	3.408±0.115	25.068±3.993	25.541±11.422	33.996±1.234	42.75±3.208	19.577±1.651	20.854±1.203
H292	Cliangyouhuazhan	3.209±0.491	4.032±0.49	3.467±0.241	3.677±0.372	26.367±4.319	28.287±7.413	25.545±4.463	38.405±1.827	20.419±1.69	21.519±0.457
H293	H37you207	2.804±0.25	3.389±0.539	4.128±0.472	3.913±0.315	39.023±8.369	35.587±9.619	40.272±6.967	44.151±3.976	25.579±1.187	26.303±0.906
H294	Zhuliangyou4024	2.162±0.389	2.393±0.647	3.389±0.186	3.721±0.311	31.258±8.36	30.203±11.388	27.012±5.734	34.722±9.781	22.228±0.218	24.074±0.414
H295	Tyou180	2.622±0.375	2.808±0.665	3.294±0.447	3.014±0.296	38.438±7.087	34.137±8.795	21.772±1.112	33.663±1.783	22.615±0.126	23.279±1.741
H296	Zaofengyou	3.578±1.143	3.118±1.002	4.213±0.501	4.013±0.295	33.841±7.33	32.962±10.033	18.568±1.632	36.843±1.431	27.358±2.604	25.626±1.848
H297	Yangliangyou6	3.687±1.314	5.807±0.707	3.313±0.121	3.431±0.367	28.834±8.8	29.896±2.723	26.803±3.798	40.62±6.15	23.772±1.032	31.178±2.008
H298	Xiangyou616	2.271±0.421	2.379±0.365	3.206±0.344	3.487±0.156	37.739±9.541	36.872±13.157	28.839±2.364	38.436±6.439	23.782±0.901	24.66±1.271
H299	Yueyou712	2.656±0.54	3.124±0.496	3.535±0.243	3.537±0.17	38.079±16.874	39.522±9.719	25.382±1.273	36.878±4.647	24.747±3.804	24.365±0.953
H300	Zaofengyouhuazhan	2.889±0.33	3.744±0.204	3.654±0.21	3.481±0.259	33.369±7.907	31.658±10.963	24.334±8.019	31.011±8.764	22.575±1.265	20.047±1.669
H301	Luliangyou996	2.411±0.175	2.584±0.64	3.401±0.325	3.211±0.258	27.046±3.517	26.896±5.56	26.731±2.802	34.672±17.551	21.482±0.079	23.405±1.469
H302	Xincaiyou5	2.789±0.472	3.297±0.65	3.138±0.098	3.857±0.43	32.192±7.84	27.784±5.427	21.55±1.833	32.27±10.184	20.69±0.865	22.949±0.553
H303	Xincaiyouhuazhan	3.848±0.414	4.312±0.777	3.111±0.228	2.923±0.036	22.065±1.412	32.407±11.649	27.7±3.385	35.168±2.419	20.194±0.415	18.94±2.158
H304	Tianyouhuazhan	3.314±0.774	4.479±0.616	3.401±0.483	2.911±0.251	25.781±2.264	36.122±12.951	25.534±3.301	31.914±5.808	20.459±0.962	20.491±0.545
H305	Zhuliangyou02	1.91±0.5	2.439±0.46	3.521±0.206	3.423±0.051	26.672±5.558	32.194±6.738	21.185±1.404	35.873±3.617	21.488±1.916	21.616±0.698
H306	ZHuliangyou211	1.769±0.571	1.988±0.264	2.921±0.129	3.152±0.429	30.423±10.684	37.21±6.732	22.51±1.056	29.135±2.544	22.872±0.792	25.047±2.686
H307	Shenliangyou5814	2.139±0.453	2.471±0.495	2.745±0.564	2.869±0.352	27.809±8.06	26.456±2.852	21.464±2.593	28.018±3.974	21.221±2.29	23.92±0.493
H308	Zhuliangyou819	1.859±0.745	1.862±0.353	3.148±0.177	3.168±0.169	30.801±1.358	30.131±6.015	25.647±10.833	33.66±3.084	23.424±1.881	23.99±1.575
H309	Xiangfengyou9	2.882±0.029	3.416±0.299	3.196±0.501	2.917±0.22	32.146±6.172	30.734±7.791	26.459±1.235	41.054±3.517	22.17±1.164	23.657±0.398
H310	Jinyou284	3.27±0.481	3.634±0.616	3.579±0.478	3.032±0.425	31.788±11.477	30.878±9.042	26.391±2.969	32.986±4.123	23.897±0.705	24.771±1.255
H311	Hualiangyou164	3.342±0.108	3.834±1.034	3.087±0.015	2.916±0.415	27.947±2.399	22.602±7.746	24.432±2.952	29.915±5.803	23.401±0.434	23.619±0.708
H312	Tliangyou272	2.892±0.343	3.903±0.593	3.594±0.8	2.782±0.478	33.704±6.88	32.721±3.265	26.584±2.912	35.493±6.163	22.784±1.195	23.242±0.362
H313	Luliangyou4026	2.279±0.422	2.653±0.902	3.833±0.17	3.342±0.536	24.858±2.927	32.277±10.405	23.435±0.734	37.302±3.991	22.79±0.47	23.048±0.666
H314	Fengyuanyou	3.062±0.271	3.852±0.474	3.019±0.101	2.806±0.412	31.969±7.352	37.082±5.334	28.102±1.299	31.132±8.058	24.177±0.501	24.342±1.309
H315	Heyou1	3.457±0.156	4.94±0.857	2.896±0.065	2.795±0.451	37.77±19.556	30.468±0.974	29.953±2.367	34.861±3.373	23.701±1.731	28.286±1.912
H316	CliangyouhongmiR01	3.278±0.222	4.109±0.943	3.431±0.109	2.963±0.601	34.615±7.756	38.165±2.376	25.33±8.612	25.009±1.289	25.533±2.706	22.645±1.161
H317	Shangyou518	3.247±0.51	3.732±0.679	3.307±0.023	2.246±0.729	39.406±10.279	19.833±3.586	33.018±4.015	42.06±3.005	26.787±0.832	24.851±0.96
H318	TyouH505	2.604±0.283	3.451±0.292	3.203±0.382	2.422±0.45	30.686±8.874	22.047±6.592	25.926±4.242	31.609±4.641	23.733±0.695	22.432±1.381
H319	Cliangyou34156	2.636±0.921	5.996±0.758	3.635±0.283	3.491±0.786	34.292±7.285	22.49±3.605	24.849±3.895	26.719±8.148	23.048±0.667	25.558±0.839
H320	Jinyou463	1.599±0.251	1.748±0.811	3.514±0.404	2.335±0.86	27.771±9.893	24.217±2.56	21.229±2.623	23.763±4.758	23.677±2.259	24.493±0.612
H321	Tyou535	1.93±0.36	2.183±0.58	3.533±0.196	3.326±0.764	28.06±5.236	35.192±12.097	25.76±4.546	27.275±4.964	22.649±1.335	23.874±0.431
H322	Hyou159	1.637±0.436	3.083±0.484	3.381±0.114	3.564±0.571	27.068±2.525	18.903±4.481	22.58±2.321	33.4±8.843	24.051±0.856	24.575±0.069
H323	Jinyou433	1.724±0.847	2.031±0.3	3.31±0.18	3.284±0.715	30.376±4.408	35.931±14.306	19.827±5.655	23.339±4.28	24.132±0.758	24.812±1.545
H324	Cliangyou513	3.458±0.139	5.519±0.353	3.934±0.453	3.5±0.485	46.517±25.797	39.322±18.113	24.334±4.482	32.612±6.175	24.904±1.742	26.341±3.058
H325	Shenliangyou871	3.52±0.977	7.148±0.65	3.899±0.28	3.41±0.373	37.55±8.371	34.953±18.932	24.687±3.99	33.248±7.946	28.83±4.446	27.847±1.857
H326	Tanliangyou921	2.443±0.212	3.104±0.747	4.246±0.47	4.03±0.764	26.523±7.134	35.273±9.532	25.879±2.585	32.809±7.266	22.845±1.893	23.92±1.35
H327	Yueyou27	2.862±0.198	4.083±0.214	3.585±0.498	3.436±0.591	33.701±10.359	41.687±12.238	28.636±2.902	43.643±4.605	25.179±1.739	24.959±0.794
H328	Wufengyou569	2.801±0.557	3.923±1.08	3.229±0.213	3.058±0.891	26.202±4.889	18.354±6.514	25.75±1.735	37.661±10.963	20.88±2.002	20.14±5.283
H329	Nliangyou1hao	2.643±0.827	4.83±0.822	3.458±0.298	3.347±0.364	29.729±4.009	45.488±36.074	20.83±2.552	28.208±3.846	24.266±0.814	23.551±1.518
H330	Tanliangyou215	2.317±1.03	2.305±0.158	3.453±0.432	3.933±0.535	51.904±20.7	28.754±8.036	22.09±3.905	29.411±4.829	24.286±1.488	25.786±1.958
H331	Wangliangyou511	3.56±0.307	5.073±0.523	2.927±0.036	2.717±0.278	95.193±65.74	20.103±3.035	22.447±6.509	25.748±2.763	23.927±0.358	24.872±2.368
H332	Jinyou212	2.51±0.014	4.098±0.383	3.398±0.217	3.421±0.21	30.284±1.188	33.19±18.987	19.927±0.587	29.584±6.896	24.118±1.118	26.163±1.224
H333	IIyou372	3.051±0.997	6.216±0.596	3.275±0.285	3.426±0.19	24.883±1.503	33.93±13.117	22.303±5.366	41.788±4.579	24.609±1.958	27.263±2.144
H334	Jinyou268	2.001±1.233	2.219±0.248	3.204±0.482	3.485±0.258	29.248±7.014	21.157±4.895	20.119±4.907	25.693±5.004	24.703±1.56	23.317±0.302
H335	Cliangyou7	2.593±0.742	5.301±0.481	3.42±0.337	3.57±0.127	47.671±25.64	25.179±2.845	27.742±2.247	34.99±2.761	22.72±0.983	26.76±0.752
H336	Zhuliangyou189	1.445±0.326	2.461±0.145	2.933±0.384	3.361±0.472	44.398±18.691	32.428±16.568	18.648±2.325	35.474±2.542	23.503±3.109	23.95±1.211
H337	Jiefengyou1	2.276±0.895	2.852±0.171	2.975±0.137	3.688±0.233	24.595±7.19	31.478±4.538	18.851±3.126	23.073±6.101	21.417±1.281	24.365±1.076
H338	Yliangyou689	2.785±0.233	5.689±0.483	3.005±0.035	3.683±0.078	20.332±4.433	45.099±35.621	23.162±3.761	29.762±8.392	21.271±0.406	27.744±1.828
H339	Cliangyou4488	4.185±1.417	4.539±0.044	3.437±0.304	3.53±0.322	28.932±9.542	24.983±2.016	25.744±2.974	33.283±5.859	23.216±1.584	23.277±0.374
H340	Yliangyou1998	2.638±1.068	4.501±0.462	3.43±0.425	3.436±0.329	20.476±5.073	22.51±4.117	21.551±1.196	30.801±8.637	22.746±1.575	25.874±1.221
H341	Xinyou1	2.573±0.3	4.291±0.091	3.451±0.34	3.448±0.113	24.628±1.121	38.571±22.496	27.018±6.687	42.816±10.316	23.14±0.738	24.721±1.001
H342	Xiangzaoxian42	1.552±0.259	2.713±0.533	4.03±0.4	4.188±0.182	28.015±1.709	55.651±32.053	27.3±3.597	25.723±4.719	26.383±1.271	24.969±0.551
H343	Xiangzaoxian32	1.626±0.663	3.727±1.207	3.146±0.621	4.124±0.172	27.616±2.919	51.433±19.917	21.666±2.217	36.45±9.943	25.196±2.24	31.845±3.634
H344	Zhongzao39	1.552±0.213	2.921±0.316	3.035±0.099	3.301±0.267	35.185±12.687	25.661±8.221	28.619±5.203	35.281±8.883	22.239±1.75	24.101±1.228
H345	Shuofeng2	1.306±0.173	2.976±0.308	3.024±0.036	3.97±0.19	47.274±2.86	33.416±7.445	21.155±2.319	39.012±2.627	24.651±0.952	27.36±0.733
H346	ZHuliangyou90	2.078±0.449	2.798±0.513	3.461±0.271	3.395±0.111	47.564±28.518	35.857±5.99	22.134±2.485	24.649±5.467	23.749±0.603	24.653±0.352
H347	Chuangfeng1	2.456±0.597	3.778±0.469	3.216±0.042	3.395±0.191	23.214±4.878	32.873±10.939	27.412±6.332	28.44±5.437	23.199±1.023	23.738±1.984
H348	Xiangwanxian13	2.564±0.328	3.113±0.438	3.503±0.281	3.732±0.205	20.708±5.824	61.855±17.55	19.565±1.937	34.023±3.732	22.152±0.557	25.239±1.11
H349	Xiangwanxian12	2.052±0.416	3.079±0.224	3.238±0.169	3.387±0.054	40.944±13.069	53.243±14.339	23.156±0.879	25.878±11.239	23.871±3.296	25.57±0.481
H350	Xiangzaoxian24	2.053±0.728	2.617±0.482	3.09±0.49	4.378±0.198	289.294±317.009	42.521±3.598	27.026±5.341	34.387±4.163	27.035±5.599	32.365±1.542
H351	Guang8you199	3.107±0.128	4.381±0.272	2.921±0.402	3.283±0.179	30.788±11.039	28.11±5.235	23.208±3.523	31.693±8.306	18.922±2.811	23.049±0.634
H352	Tianyou122	2.798±0.524	3.692±0.53	2.973±0.224	3.395±0.115	30.391±5.926	27.106±11.349	22.563±1.675	26.207±3.625	21.934±2.714	22.811±1.896
H353	Jinyou59	2.359±0.645	2.884±0.41	3.046±0.154	3.317±0.303	35.929±11.719	34.66±10.551	27.099±6.508	29.462±7.96	22.947±0.486	25.219±1.333
H354	Taiyou390	2.845±0.709	4.015±0.386	3.263±0.315	3.593±0.117	24.126±2.407	26.907±2.384	26.423±3.614	25.294±10.82	22.238±1.868	24.178±0.771
H355	Wuyou369	2.894±0.47	4.45±0.289	3.315±0.444	3.552±0.108	43.327±20.469	33.097±9.964	26.097±4.427	36.936±7.44	22.127±1.27	21.348±0.58
H356	Jinyou163	2.671±0.285	3.357±0.313	3.218±0.124	3.228±0.181	32.002±11.68	26.434±4.275	32.386±3.577	28.226±8.233	21.711±0.98	21.048±0.319
H357	Huyou9803	3.168±0.236	4.203±0.255	3.255±0.362	3.633±0.249	31.888±13.441	30.134±5.014	30.374±5.478	31.516±4.657	21.366±2.744	24.087±1.051
H358	Wuyou308	3.343±0.094	4.133±0.335	3.079±0.083	4.458±1.654	24.965±2.092	21.901±3.892	28.467±3.216	38.634±4.941	21.974±0.793	40.571±28.314
H359	Rongyou390	3.296±0.373	4.888±0.352	3.267±0.038	3.536±0.098	23.874±4.797	29.69±5.247	29.257±1.867	35.822±10.682	22.112±0.438	22.919±0.368
H360	Fengyou2	2.575±0.493	3.587±0.452	3.068±0.598	3.879±0.153	37.537±10.756	29.798±5.01	26.025±3.086	35.007±3.465	20.581±2.855	24.986±1.73
H361	Tianyou2168	3.521±0.481	4.909±0.191	3.173±0.224	3.296±0.036	46.524±15.76	39.368±19.946	27.161±4.529	28.017±8.896	22.629±1.433	23.443±0.683
H362	Nei5youxiangyu1hao	3.036±0.167	3.354±0.34	3.217±0.5	3.583±0.165	26.609±7.442	31.033±1.862	28.031±6.408	31.52±8.733	22.149±1.609	26.191±1.287
H363	Dexiang4103	2.962±0.476	3.779±0.844	3.217±0.056	3.574±0.137	22.67±2.02	29.798±5.821	23.668±5.644	34.312±4.408	22.241±1.018	25.718±1.258
H364	Qingyou109	3.047±0.547	2.963±0.169	3.348±0.129	3.278±0.042	22.066±2.799	32.678±6.269	21.327±2.314	32.521±4.205	24.653±1.774	23.454±0.44
H365	Tianyou290	3.799±1.127	4.288±0.203	3.313±0.432	3.508±0.129	26.995±11.231	25.548±7.417	23.476±4.069	30.221±5.757	24.114±4.128	25.079±0.785
H366	Tianyou998	3.181±0.177	2.869±0.153	3.294±0.288	3.417±0.223	29.365±7.583	31.382±7.112	27.973±1.041	30.778±8.45	21.64±1.224	22.366±0.618
H367	Xieyou716	3.416±0.11	4.286±0.502	3.422±0.583	4.317±0.105	21.868±2.773	54.247±46.934	28.412±1.225	33.866±7.945	21.559±1.96	24.421±1.044
H368	Wuyou613	3.238±0.56	4.564±0.602	3.114±0.544	3.53±0.136	26.032±2.369	36.458±12.39	32.118±4.125	35.298±5.584	21.147±2.197	23.246±0.947
H369	Cliangyou386	2.472±0.478	3.599±0.138	3.482±0.542	3.461±0.145	41.603±20.336	28.326±10.686	26.102±2.856	29.342±3.485	22.839±2.576	23.651±1.213
H370	Zhuliangyou739	2.084±0.731	2.021±0.108	3.056±0.369	3.715±0.164	27.895±8.507	24.447±5.178	22.456±1.645	29.866±5.198	21.686±1.763	22.959±1.116
H371	Chuangxiang5	3.947±0.566	3.911±0.173	3.128±0.55	3.439±0.204	35.113±6.127	29.292±13.434	27.167±2.727	26.292±2.027	20.931±1.179	23.771±1.618
H372	Cliangyou4418	2.888±0.368	3.663±0.056	3.81±0.552	3.882±0.163	26.407±6.31	23.389±6.464	28.546±1.688	31.691±0.688	21.507±1.464	22.46±0.322
H373	Yueyou9264	2.826±0.384	2.671±0.044	3.55±0.565	3.447±0.133	22.816±4.623	24.34±5.544	27.5±3.138	34.259±3.849	21.528±3.73	23.376±1.301
H374	Xinyou9113	2.868±0.257	2.641±0.166	3.484±0.153	3.74±0.06	29.55±6.66	29.967±9.198	24.213±4.503	33.292±6.714	21.484±2.177	24.911±0.988
H375	Yueyou360	2.843±0.243	2.777±0.538	3.332±0.515	3.627±0.054	20.567±3.081	39.223±17.505	29.816±1.954	35.426±12.611	20.119±2.799	23.104±1.228
H376	Shengtaiyou722	2.59±0.163	2.728±0.554	3.52±0.652	3.808±0.125	21.324±2.511	26.152±1.464	22.183±5.32	35.662±3.657	22.017±0.459	24.27±0.753
H377	Shengtaiyou018	2.533±0.122	2.338±0.328	3.815±0.898	3.622±0.22	26.149±4.514	36.871±10.495	27.599±2.198	27.685±5.641	22.616±2.687	21.294±1.231
H378	Shengtaiyou9712	3.027±0.476	2.629±0.416	3.684±0.391	3.754±0.04	29.878±2.155	23.156±5.393	27.003±3.923	40.801±2.096	22.69±0.566	23.663±1.73
H379	Tanyuanyou0845	3.186±0.722	2.34±0.577	3.217±0.703	3.353±0.071	25.364±7.451	27.262±4.132	27.291±1.53	29.838±6.029	19.899±1.499	21.774±2.28
H380	Cliangyou343	4.016±0.441	3.356±0.424	3.316±0.309	3.54±0.232	23.709±2.469	27.218±10.614	23.216±6.027	26.28±2.492	23.506±0.885	23.292±0.304
H381	Jianyou8	3.905±0.189	3.681±0.009	3.524±0.414	3.283±0.227	27.632±9.527	54.854±37.639	25.792±2.036	30.79±7.001	22.929±1.645	22.649±1.11
H382	Yliangyou143	4.264±0.236	3.37±0.117	3.479±0.213	3.673±0.172	28.67±9.674	29.848±2.681	21.207±2.724	26.122±5.164	24.632±1.403	25.049±1.507
H383	Cliangyou255	4.214±0.56	3.957±0.049	3.273±0.101	3.564±0.183	50.609±18.361	32.763±8.258	22.474±5.289	27.727±3.869	22.705±1.116	21.959±0.81
H384	Zhongyou117	3.833±0.252	3.593±0.148	3.174±0.478	3.114±0.129	24.655±9.138	45.522±26.215	25.593±6.728	24.729±4.252	20.61±4.15	23.187±0.552
H385	Cliangyou87	3.785±0.48	3.92±0.175	3.435±0.313	4.022±0.164	20.979±3.767	36.753±4.06	30.988±2.819	28.056±2.815	20.606±1.885	24.733±0.35
H386	Yliangyou696	3.236±0.556	3.536±0.542	3.01±0.159	3.536±0.068	35.744±12.711	25.344±1.45	29.545±2.512	34.521±3.916	21.837±0.472	23.236±0.144
H387	Yueyou518	2.412±0.556	3.002±0.334	3.395±0.12	3.751±0.196	27.982±11.325	60.241±54.882	21.531±1.804	34.362±6.06	21.888±1.121	23.22±0.908
H388	Zhuliangyou173	2.27±0.706	2.378±0.038	3.18±0.455	4.604±0.269	31.524±4.004	79.475±52.883	23.124±1.664	34.559±4.647	23.027±1.876	26.66±1.249
H389	Aoliangyou69	3.323±0.228	3.519±0.085	2.926±0.153	3.183±0.274	27.632±8.19	25.481±4.281	25.935±5.726	25.669±3.077	21.915±1.62	22.924±1.398
H390	Jinyou117	3.538±0.264	3.382±0.151	2.917±0.15	3.273±0.147	26.465±3.267	25.279±1.689	27.76±2.826	25.818±5.619	20.15±2.908	23.728±0.749
H391	Yliangyou488	3.688±0.557	3.641±0.148	3.095±0.413	3.526±0.095	48.934±39.05	23.546±3.165	30.74±1.774	32.1±2.195	23.289±1.836	22.235±0.93
H392	Cliangyou501	3.56±0.479	4.634±0.296	3.507±0.337	4.061±0.199	25.8±3.424	34.516±10.544	22.158±4.189	26.089±3.749	23.199±1.448	25.856±0.542
H393	Tyou15	2.407±0.846	2.917±0.37	3.194±0.272	3.911±0.244	25.196±0.832	27.763±1.947	18.599±6.97	22.043±3.772	24.008±1.138	26.253±2.084
H394	Aoliangyou200	3.281±0.31	3.621±0.159	3.029±0.105	3.204±0.019	19.105±6.898	28.027±0.88	31.918±4.398	32.286±3.558	22.396±0.269	24.533±0.581
H395	Aoliangyou76	3.244±0.451	3.473±0.182	3.457±0.301	3.162±0.052	35.747±22.347	37.855±6.638	27.151±2.148	29.924±7.073	24.294±1.689	23.403±0.741
H396	Baliangyou18	2.47±0.714	3.133±0.239	3.383±0.234	4.195±0.043	25.308±4.005	32.35±5.271	22.209±4.252	28.728±3.375	23.276±1.543	25.585±1.048
H397	Jinyouhuai340	2.802±0.906	4.041±0.239	3.268±0.116	3.67±0.325	33.281±7.201	26.619±2.232	22.461±6.757	36.382±4.015	24.12±0.884	26.161±2.851
H398	Zhuliangyou811	2.219±1.071	2.467±0.513	3.018±0.277	3.974±0.09	31.547±3.415	51.009±32.252	24.223±1.981	31.855±0.134	24.872±1.048	27.508±3.456
H399	Aolongyou282	3.572±0.254	3.149±0.46	3.141±0.133	3.534±0.157	38.451±17.91	24.928±1.7	27.259±6.863	27.933±5.363	23.874±0.754	24.327±0.459
H400	Aoliangyou28	3.469±0.727	3.348±0.414	3.144±0.113	3.144±0.167	29.371±5.411	30.111±11.083	19.646±1.925	34.666±0.798	24.723±2.019	22.974±0.482
H401	Xiangliangyou2	3.959±1.135	3.805±0.226	3.593±0.454	3.92±0.118	31.899±14.671	50.403±37.537	21.54±1.897	27.1±2.92	25.318±3.357	28.03±2.73
H402	Yliangyou527	2.776±0.44	2.918±0.391	3.316±0.398	3.866±0.132	23.172±5.601	34.273±12.759	26.863±5.551	34.764±4.551	23.573±1.556	23.25±0.603
H403	Cliangyou755	2.581±0.777	3.472±0.37	3.838±0.112	4.119±0.191	39.447±8.91	28.144±2.018	27.373±3.481	28.564±9.795	24.36±0.212	23.677±2.099
H404	Changliangyou173	1.898±1.135	2.254±0.288	3.34±0.21	4.688±0.114	33.667±4.38	39.334±5.866	20.652±2.612	24.187±4.813	25.362±1.679	25.372±1.407
H405	Nliangyou2	3.286±0.107	3.284±0.443	3.439±0.432	3.707±0.312	30.506±2.309	36.898±8.705	24.336±7.713	28.334±5.358	25.16±1.529	26.512±1.223
H406	Huayou322	2.724±0.493	3.261±0.635	3.116±0.045	3.387±0.29	26.644±1.778	51.281±24.315	28.609±2.249	25.195±4.052	22.94±0.147	23.897±3.116
H407	Zhongyou9806	3.976±0.408	4.186±0.467	3.011±0.569	3.099±0.276	30.152±9.78	36.942±18.697	29.085±2.231	31.635±11.166	22.653±1.477	24.707±1.138
H408	Nei5you263	3.285±0.272	3.433±0.196	3.655±1.284	2.964±0.139	25.14±10.863	29.211±7.106	33.315±2.45	27.084±8.932	22.388±6.146	23.082±0.178
H409	Lingliangyou102	2.154±0.106	2.435±0.216	3.743±0.276	4.678±0.286	34.26±7.943	38.665±8.331	27.644±2.765	35.438±9.14	23.735±0.23	24.814±1.064
H410	Zhuliangyou10	1.573±0.335	2.677±0.537	2.975±0.108	3.742±0.792	29.365±0.927	23.371±7.382	21.286±0.228	24.36±1.135	22.28±0.916	23.829±2.583
H411	Yliangyou302	4.12±0.425	3.759±0.673	3.249±0.24	3.438±0.29	23.273±7.42	30.197±1.389	21.975±7.077	33.514±3.869	23.049±1.343	24.224±0.977
H412	Xiangliangyou2446	3.54±1.187	4.455±0.437	3.456±0.291	3.265±0.135	46.682±3.082	32.471±0.41	21.122±4.821	29.352±5.654	24.723±1.504	23.691±0.141
H413	ZHuliangyou120	2.048±0.817	2.392±0.758	3.246±0.36	3.776±0.357	32.415±6.467	30.136±5.221	25.148±4.004	24.089±3.546	23.877±0.468	24.426±0.924
H414	Yliangyou2108	3.167±0.493	3.067±0.526	3.164±0.67	3.57±0.116	66.764±38.007	121.151±129.865	28.82±1.965	30.046±9.311	22.717±2.19	25.941±0.505
H415	Xinxiangyou111	3.143±0.388	3.171±0.564	3.315±0.387	3.599±0.329	27.332±6.429	48.956±27.926	27.042±6.533	28.068±5.785	20.117±2.994	23.317±1.349
H416	Yliangyou51	2.783±0.053	3.084±0.42	3.514±0.901	3.613±0.104	21.497±4.332	26.358±5.134	28.06±1.585	34.165±5.403	20.893±6.414	23.58±0.191
H417	Xiangfengyou100	2.435±0.817	2.376±0.401	4.01±0.166	4.06±0.192	28.457±5.48	32.878±9.365	26.583±1.067	26.322±4.476	26.31±5.015	26.259±0.855
H418	Shenggeng3	2.312±1.843	1.293±0.202	3.827±0.182	4.467±0.116	24.503±1.953	27.351±1.757	23.937±6.997	33.6±2.606	27.697±1.402	35.911±2.157
H419	Guangliangyou2010	3.926±0.973	4.332±0.591	3.404±0.25	3.465±0.078	30.341±6.205	39.256±7.3	25.944±6.858	40.135±2.711	26.503±0.763	28.95±0.968
H420	Longxiangyou3117	3.288±1.567	2.354±0.4	3.482±0.5	3.542±0.416	25.931±7.004	32.052±18.189	26.484±1.583	30.278±4.593	23.253±5.791	22.702±2.563
H421	Zhunliangyou608	3.967±0.76	4.631±1.233	3.295±0.276	3.767±0.21	23.438±2.303	27.992±6.161	29.467±3.761	21.484±3.413	23.029±2.604	27.055±0.619
H422	Fengyuanyou277	2.78±0.538	3.275±0.871	3.364±0.209	3.609±0.214	26.955±11.129	29.701±8.666	29.775±7.141	37.897±10.104	22.451±2.701	23.764±0.625
H423	Fengyou9	2.476±0.336	2.961±0.817	3.139±0.448	3.081±0.079	35.025±5.786	29.374±9.654	33.356±3.255	50.671±3.238	22.72±1.581	24.407±1.176
H424	Fengyouhuazhan	3.214±0.821	2.923±0.895	3.052±0.195	3.113±0.098	36.183±5.853	29.115±4.844	31.787±0.889	31.093±6.748	19.319±3.954	21.213±0.74
H425	Yliangyou2010	2.981±0.892	3.897±1.471	3.227±0.536	3.278±0.07	20.908±5.475	25.566±1.002	28.85±4.176	26.492±3.18	23.659±1.455	26.311±2.092
H426	Longxiangyou7hao	1.915±0.457	2.298±0.633	3.824±0.783	3.528±0.095	32.937±7.149	26.21±3.728	25.03±3.265	31.431±5.111	22.933±3.141	23.797±0.853
H427	Longxiangyouhuazhan	2.866±0.868	2.207±0.623	4.04±0.516	3.568±0.238	42.626±25.951	29.588±6.017	31.419±7.024	29.133±8.418	22.042±2.588	23.158±1.287
H428	Longxiangyou3208	3.188±0.387	3.62±1.137	3.713±0.768	3.379±0.097	31.86±3.637	28.218±3.792	30.001±3.697	30.719±1.8	22.458±0.521	24.594±2.289
H429	Fengyuanyou299	2.699±0.279	3.281±1.001	3.837±0.552	3.454±0.142	37.359±11.754	32.641±4.514	29.89±3.234	39.848±1.534	24.643±2.904	24.004±1.873
H430	Shenyou9520	2.588±0.524	3.325±1.027	3.269±0.658	3.204±0.16	44.76±5.882	23.389±3.43	24.664±3.383	34.817±9.854	25.22±2.779	24.238±1.45
H431	Fengyou191	3.693±0.677	4.495±1.131	2.717±0.134	2.89±0.194	35.088±7.32	116.614±122.287	32.417±5.748	43.944±6.423	21.983±0.013	25.874±0.258
H432	Long3youhuazhan	2.142±0.561	2.945±0.504	3.507±0.291	3.406±0.401	30.697±2.227	25.572±3.365	28.919±3.481	33.012±4.765	22.712±3.437	22.016±2.131
H433	Shenyou9586	1.526±0.053	1.945±0.669	2.6±0.195	3.331±0.308	27.21±5.891	30.957±1.205	28.08±1.43	27.06±4.147	21.035±0.696	22.765±0.72
H434	Longxiangyou130	1.636±0.102	2.913±1.033	3.517±0.251	3.824±0.294	29.99±5.176	38.002±11.9	28.028±2.843	32.087±8.113	25.96±1.207	28.257±1.771
H435	Fengyuanyou2297	2.405±0.261	3.778±0.676	2.911±0.16	3.11±0.172	27.349±4.643	35.171±10.837	33.437±2.596	42.363±3.71	22.509±0.328	25.261±1.972
H436	II-32B	3.994±1.022	5.472±1.976	4.023±0.512	3.958±0.308	70.226±42.564	38.159±5.714	25.784±5.319	34.316±6.953	46.792±5.691	40.267±2.436
H437	Jin23B	2.456±0.65	3.583±0.102	5.197±1.08	5.496±0.072	158.343±147.008	98.166±33.168	26.766±2.716	26.742±0.623	50.791±4.686	51.795±1.876
H438	YTB	3.22±0.954	2.907±0.813	4.051±0.747	3.619±0.087	43.585±4.722	38.666±7.574	27.447±1.158	29.105±0.646	70.376±52.824	27.378±3.986
H440	Jinyou207	3.223±0.241	4.892±0.355	3.441±0.35	3.139±0.178	26.733±2.106	25.025±4.629	28.878±2.713	24.663±6.594	24.869±1.341	24.142±0.835
H441	Shanyou63	2.459±0	7.181±1.039	4.042±0	6.33±0.61	30.995±0	67.189±2.479	22.898±0	33±6.116	28.471±0	65.746±10.285
H442	Liangyoupei9	3.378±0.126	3.901±1.145	2.963±0.154	3.45±0.224	28.777±13.837	74.149±72.619	25.822±7.74	34.603±1.287	22.094±2.367	22.677±0.812
H443	Yyou1	3.569±0.338	3.28±1.014	3.107±0.148	3.601±0.194	32.639±6.217	32.497±9.287	28.079±1.296	32.702±2.862	24.939±2.993	24.812±0.696
H444	Yyou2	3.622±0.378	3.068±0.652	4.631±0.296	4.212±0.194	207.209±50.124	55.166±18.886	44.342±4.441	41.169±4.027	44.434±5.027	37.773±2.377
H445	C68	2.868±0.673	3.291±0.931	3.929±0.556	3.512±0.278	88.717±58.018	28.728±5.687	34.69±4.917	42.866±9.798	31.638±10.436	24.426±1.496
H446	Fengyuan299	2.193±0	-	2.912±0	-	38.558±0	-	26.449±0	-	21.417±0	-
H447	P88	2.798±0.275	3.756±0	4.213±0.506	4.088±0	40.845±6.686	55.733±0	26.357±2.31	26.535±0	27.941±2.198	27.006±0
H448	V46	3.134±0.318	3.426±0.776	3.317±0.067	3.929±0.042	29.014±5.788	33.437±2.201	27.976±6.057	36.06±1.944	21.998±0.189	24.433±0.127
H449	Yliangyou/1128	1.798±0.216	2.053±0.849	4.573±0.26	4.318±0.278	80.921±26.264	35.518±10.373	32.059±3.167	33.816±7.722	40.669±2.577	35.381±4.113
H450	C62	3.82±0.212	3.893±1.369	3.144±0.083	3.233±0.104	33.3±9.068	28.673±13.271	29.439±1.233	29.035±4.396	25.638±0.9	25.361±1.604
H451	Liangyou1128	5.46±0.423	-	2.923±0.19	-	72.72±15.594	-	27.725±0.724	-	25.247±2.012	-
H452	Shanyou46	3.626±0.286	4.791±0.817	3.769±0.235	3.832±0.092	28.086±4.637	27.302±5.486	28.808±3.273	42.402±5.24	25.172±1.245	24.713±0.481
H453	IIyou838	3.391±0.227	5.351±0.618	3.281±0.225	3.397±0.089	86.917±94.122	31.286±14.611	32.141±2.837	47.756±3.391	22.756±2.201	22.922±0.144
H454	Liangyou0293	3.818±0.3	4.593±0.476	2.802±0.092	3.34±0.083	22.738±3.283	32.231±13.146	27.861±2.931	38.106±3.381	22.844±0.591	23.985±0.513
H455	Yliangyou0293	2.871±0.176	3.667±0.252	3.036±0.497	3.175±0.21	30.664±7.491	26.408±4.209	31.071±1.65	31.388±7.965	23.197±1.296	25.001±0.937
K1301	K1301	3.023±0.38	1.079±0.132	3.739±0.349	2.29±0.096	35.031±16.158	28.868±5.701	22.685±2.412	22.486±3.281	25.086±1.13	22.591±1.668
K1303	XiangA/11C2292	2.572±0.206	2.398±0.753	2.939±0.129	2.915±0.574	31.258±9.607	35.085±8.856	24.77±5.111	31.522±4.087	21.652±0.994	23.455±2.921
K1304	113A/11C2292	1.876±0.104	0.96±0.084	3.121±0.195	2.317±0.12	38.249±8.638	37.383±8.506	20.453±1.637	31.151±5.324	23.901±0.461	21.561±1.582
K1305	108A/11C2292	2.005±0.069	1.631±0.158	3.779±0.104	2.759±0.099	39.039±10.217	40.214±10.826	23.694±5.102	24.204±4.895	26.49±1.066	23.202±1.427
K1307	Yifeng98A/11C2292	2.331±0.355	1.482±0.307	3.467±0.206	2.558±0.14	35.349±15.94	40.707±10.617	25.527±1.995	21.237±1.824	24.592±1	23.199±2.116
K1309	YuanA/11C2277	4.989±0.181	3.823±0.004	3.896±0.165	3.582±0.119	33.809±9.448	31.594±9.124	26.633±3.258	29.505±6.064	27.867±1.176	26.998±1.036
K1311	K1311	4.602±0.509	4.236±0.409	4.385±0.188	3.134±0.235	37.224±11.175	33.451±7.979	36.267±1.138	30.566±7.064	27.118±0.86	24.15±1.109
K1312	113A/11C2277	4.909±0.601	3.754±0.295	4.488±0.526	3.53±0.135	26.872±5.579	31.018±6.941	37.12±3.557	39.981±8.747	26.662±1.93	25.441±2.064
K1313	108A/11C2277	4.607±0.08	3.413±0.547	3.697±0.206	3.346±0.317	31.435±9.762	35.179±11.453	21.967±8.162	33.479±4.462	25.655±0.539	25.637±1.698
K1317	YuanA/11C2265	3.902±0.363	2.923±0.26	4.666±0.154	3.424±0.154	64.898±35.081	37.522±10.894	26.429±7.014	29.683±8.252	28.337±1.68	25.555±0.736
K1319	XiangA/11C2265	3.335±0.282	3.636±0.462	3.457±0.158	3.316±0.214	41.459±16.716	61.234±51.675	28.493±4.788	38.28±3.994	23.112±0.406	24.989±0.991
K1320	113A/11C2265	2.885±0.491	2.62±0.25	4.205±0.169	3.354±0.309	38.83±9.295	38.42±6.796	34.581±4.177	37.812±10.329	25.287±0.965	24.956±1.553
K1321	108A/11C2265	2.924±0.296	2.703±0.269	4.641±0.102	3.653±0.128	33.158±5.45	45.073±3.785	31.726±1.161	29.291±7.447	26.241±1.115	25.965±2.618
K1323	Yifeng98A/11C2265	2.367±0.499	2.067±0.477	4.001±0.38	3.074±0.031	29.469±6.583	37.74±7.095	25.955±3.513	29.951±4.472	26.909±1.263	24.614±0.759
K1330	76-1BS/Hui40	3.327±0.044	3.349±0.262	3.592±0.267	3.182±0.093	32.675±11.231	30.196±5.313	28.069±1.647	42.764±5.566	23.151±0.342	21.784±1.508
K1339	11C2292	1.205±0.038	1.228±0.382	3.005±0.138	2.831±0.236	42.953±14.874	37.99±12.951	23.966±1.397	25.807±3.911	25.429±0.26	23.083±1.892
K1341	11C2265	2.195±0.344	3.102±0.439	4.792±0.211	4.143±0.272	36.211±8.776	35.702±4.467	27.603±8.279	42.408±5.964	25.198±0.267	26.016±1.683
K1401	113A/12C2690	3.177±0.22	3.404±0.324	3.911±0.232	3.652±0.453	28.103±5.152	27.16±7.637	26.842±4.459	41.203±19.574	24.145±0.466	23.409±2.08
K1402	113A/12C2181	2.571±0.101	2.679±0.285	4.029±0.251	3.428±0.337	40.455±6.239	40.638±11.793	25.329±2.84	38.836±7.688	30.455±1.045	24.075±2.307
K1403	AnfengA/12C2181	1.77±0.156	1.864±0.659	4.418±0.31	3.528±0.504	50.52±5.475	50.346±22.503	20.091±0.87	34.453±2.521	37.349±1.811	28.698±0.758
K1404	113A/12C2289	2.774±0.088	3.122±0.483	3.508±0.256	3.446±0.3	30.806±7.631	31.085±11.44	35.557±6.135	29.397±14.228	20.691±0.666	23.497±1.353
K1405	AnfengA/12C2289	2.608±0.027	2.555±0.347	3.788±0.18	3.254±0.101	34.896±6.415	35.571±7.069	26.063±4.868	35.319±6.294	25.798±4.293	23.764±1.41
K1406	76-1BS/11C2265	2.628±0.04	2.72±0.298	4.106±0.074	4.069±0.287	28.345±1.116	30.963±4.326	32.807±7.347	29.377±5.396	27.059±0.982	23.47±2.077
K1407	76-1BS/11C2277	3.99±0.368	4.898±0.287	3.619±0.072	3.802±0.33	29.168±4.757	31.836±9.596	32.037±7.64	42.403±7.36	26.359±1.143	25.607±3.438
K1408	76-1BS/11C2292	1.7±0.291	1.772±0.19	3.348±0.162	3.458±0.259	32.766±4.122	36.096±9.735	26.403±1.588	28.285±2.426	25.483±0.54	22.994±2.236
K1409	RenwuA/11C2277	2.949±0.091	4.159±0.588	3.689±0.27	3.37±0.229	36.412±9.51	41.426±16.049	33.548±2.303	35.732±4.616	26.791±0.751	24.718±1.709
K1410	ZhongqingA/11C2277	3.989±0.309	4.11±0.433	3.853±0.159	3.88±0.345	27.314±7.947	28.277±6.666	30.343±8.548	51.35±9.199	27.155±2.666	27.018±0.731
K1411	76-1BS/R106	4.066±0.281	5.067±0.343	3.68±0.15	3.755±0.247	41.766±12.37	40.437±13.516	31.658±3.083	29.258±8.366	26.716±1.527	25.05±2.553
K1412	76-1BS/R608	3.507±0.245	4.177±0.292	4.462±0.647	3.626±0.131	50.527±32.284	46.632±14.18	33.135±7.452	41.743±5.636	30.361±2.948	24.912±0.735
K1413	XiangA/12C2690	3.932±0.378	4.76±0.339	3.842±0.043	3.657±0.2	37.381±10.86	37.808±13.172	27.892±8.768	42.82±4.872	24.637±2.362	22.509±2.383
K1414	AnfengA/12C2690	3.092±0.138	3.28±0.215	4.287±0.377	3.951±0.209	35.687±7.031	33.625±7.875	28.846±3.119	36.994±9.38	26.019±1.663	23.711±1.157
K1415	RenwuA/12C2690	2.151±0.164	3.087±0.212	3.78±0.252	3.66±0.292	35.94±8.929	38.314±12.079	25.49±1.231	32.615±12.134	22.975±1.544	23.938±2.997
K1416	ZhongqingA/12C2690	2.702±0.174	3.54±0.276	3.708±0.236	3.803±0.127	26.392±5.61	35.76±10.044	27.577±2.76	37.131±2.711	23.066±0.964	23.609±2.264
K1417	YuanA/12C2690	4.783±0.224	4.933±0.7	4.49±0.309	4.887±0.456	77.059±53.823	212.017±229.842	21.369±3.297	33.126±2.807	24.001±1.593	28.828±4.104
K1418	Yifeng26A/12C2690	1.77±0.227	2.95±0.475	3.681±0.091	3.899±0.029	43.585±22.727	43.578±15.077	20.123±4.047	32.149±7.835	23.496±0.682	23.972±1.209
K1419	XiangA/12C2181	2.629±0.528	3.932±0.598	3.484±0.178	3.488±0.141	34.988±8.207	34.598±8.891	20.966±4.37	37.854±2.301	27.229±0.98	23.814±1.885
K1420	RenwuA/12C2181	1.46±0.046	2.576±0.44	3.597±0.675	4.153±0.298	44.217±14.901	31.249±6.251	20.115±0.683	32.642±1.822	30.165±2.889	28.307±3.212
K1421	ZhongqingA/12C2181	2.249±0.213	2.935±0.7	3.067±0.218	3.983±0.314	55.785±26.356	40.885±9.01	25.12±2.389	32.139±2.495	26.701±1.084	26.695±0.543
K1422	YuanA/12C2181	2.795±0.137	3.508±0.435	3.334±0.226	3.843±0.199	27.555±2.912	30.249±7.645	26.859±2.551	32.08±7.364	25.881±0.413	24.589±1.323
K1423	Yifeng26A/12C2181	1.51±0.222	2.217±0.149	4.049±0.29	4.22±0.243	43.327±14.962	33.128±4.055	17.595±1.838	21.429±3.515	30.506±6.373	28.53±1.441
K1424	XiangA/12C2289	2.792±0.494	3.173±0.428	3.403±0.32	3.366±0.126	30.112±12.264	38.161±8.427	19.046±2.239	31.652±5.431	21.454±1.26	21.017±1.45
K1425	RenwuA/12C2289	2.163±0.221	2.605±0.064	3.173±0.244	3.357±0.21	28.79±9.827	33.71±8.774	26.661±2.966	27.196±3.317	20.608±0.745	20.899±0.785
K1426	ZhongqingA/12C2289	2.467±0.43	2.796±0.159	3.181±0.346	3.677±0.104	43.466±18.918	40.421±9.809	27.912±0.918	33.03±8.262	21.066±1.261	23.411±1.936
K1427	YuanA/12C2289	2.503±0.514	2.594±0.284	3.508±0.197	3.847±0.088	21.944±3.008	33.512±10.192	24.018±4.909	21.227±6.919	21.925±0.496	23.564±1.703
K1428	Yifeng26A/12C2289	3.067±0.942	2.485±0.18	3.392±0.354	3.442±0.388	23.359±3.18	36.853±6.961	22.113±6.336	29.362±4.854	20.56±1.196	21.736±0.535
K1429	XiangA/11C2277	4.744±1.057	4.84±0.118	4.253±0.274	3.671±0.028	24.907±1.211	35.334±5.723	25.461±4.891	27.96±5.235	25.944±0.867	25.951±0.409
K1430	113A/11C2277	4.072±0.881	4.412±0.491	4.494±0.213	4.014±0.114	25.203±0.438	31.173±11.595	34.565±6.251	35.898±10.339	27.335±0.52	25.664±0.505
K1431	AnfengA/11C2277	3.954±0.732	3.659±0.464	3.888±0.054	4.899±2.092	27.849±8.884	54.585±31.232	30.26±6.283	38.32±2.975	27.719±0.463	28.105±1.789
K1432	YuanA/11C2277	4.471±1.125	4.019±0.345	4.145±0.309	3.748±0.155	26.19±4.525	28.418±5.396	27.638±4.565	36.124±4.569	28.068±0.577	26.375±1.121
K1433	Yifeng26A/11C2277	3.323±0.273	3.424±0.376	3.591±0.454	3.722±0.132	35.485±13.624	33.715±5.658	29.446±3.664	36.157±3.253	26.1±1.984	26.435±0.052
K1434	76-1BS/9311DEP	2.226±0.316	2.604±0.447	3.251±0.162	3.356±0.215	34.837±16.148	37.197±8.478	30.004±3.392	40.795±4.198	25.686±1.942	24.742±1.221
K1435	958BS/11C2265	2.302±0.552	2.236±0.089	3.459±0.168	4.272±0.042	28.094±6.495	37.894±6.773	30.272±8.375	28.108±4.942	25.331±1.38	25.478±1.717
K1436	958BS/11C2292	2.639±0.932	1.996±0.235	3.554±0.645	3.623±0.162	44.526±7.598	40.99±15.04	26.64±1.486	27.251±3.756	25.197±3.459	26.049±1.966
K1437	958BS/11C2277	3.632±0.788	2.975±0.415	3.89±0.225	3.363±0.713	28.2±2.22	38.891±13.424	27.356±5.299	32.572±2.991	29.165±1.606	25.856±2.854
K1438	244-1BS/9311DEP	2.785±0.221	2.5±0.304	3.372±0.083	3.657±0.356	43.864±18.614	36.299±10.207	32.586±4.927	41.2±1.823	24.466±1.031	24.024±1.323
K1439	244-2BS/9311DEP	2.758±0.531	2.449±0.197	3.414±0.467	3.313±0.23	22.054±1.386	30.286±6.777	35.996±7.122	36.049±5.667	23.519±1.934	24.736±0.864
K1440	509S/11C2265	2.476±0.428	2.146±0.308	3.426±0.221	3.781±0.107	191.653±237.077	55.625±34.59	30.368±2.771	34.94±6.144	24.205±1.742	23.446±0.47
K1441	509S/11C2277	2.735±0.452	2.991±0.412	3.37±0.422	4.068±0.324	27.461±7.397	45.009±12.245	25.891±4.31	48.454±10.687	26.681±2.756	29.744±4.08
K1442	509S/11C2292	2.317±0.1	1.852±0.116	2.846±0.173	3.132±0.132	43.993±31.509	41.559±8.487	27.096±2.343	30.85±8.099	23.991±1.188	25.419±2.497
K1443	Tyou272	3.289±0.694	2.756±0.186	3.261±0.074	3.214±0.165	23.536±0.424	30.847±14.559	30.684±3.293	25.577±3.434	22.629±0.577	23.064±0.744
K1444	Yliangyou1hao	3.231±0.622	3.363±0.246	3.087±0.2	3.378±0.111	18.923±1.219	28.665±7.382	26.277±1.405	33.11±5.374	22.048±0.397	23.431±0.654
K1445	Yueyou9113	2.435±0.416	1.979±0.195	3.115±0.31	3.415±0.139	19.4±0.731	39.858±5.505	19.964±3.585	33.187±7.5	21.12±2.069	22.41±0.797
K1446	Tianyouhuazhan	3.804±0.335	3.327±0.39	3.87±0.523	3.335±0.15	27.97±5.787	23.38±1.814	25.854±6.423	27.617±7.407	26.632±5.402	20.557±2.486
K1447	KH227	3.726±1.24	3.668±0.529	3.814±0.093	4.065±0.031	22.755±1.075	43.854±7.211	15.99±1.787	33.508±10.048	26.894±4.276	30.835±0.443
K1448	KH690	3.985±1.392	2.989±0.115	4.168±0.455	4.099±0.06	28.267±4.759	33.592±8.979	24.465±2.139	28.519±1.397	28.087±5.369	26.975±0.779
K1449	KH181	4.363±1.381	4.401±0.442	3.578±0.457	4.348±0.451	27.962±8.056	61.975±22.221	23.052±2.482	24.481±7.162	28.023±5.349	30.048±1.949
K1450	KH228	3.237±0.536	2.033±0.052	4.135±0.916	3.667±0.27	30.798±11.382	49.458±16.759	31.216±3.181	24.297±4.605	25.371±1.575	35.812±18.445
YH1	Zhuliangyou611	2.183±0.331	-	3.435±0.268	-	31.654±3.513	-	31.475±2.576	-	25.765±0.71	-
YH2	Yuliangyou608	1.686±0.103	-	2.949±0.131	-	35.313±2.871	-	20.2±1.59	-	27.591±2.035	-
YH3	Yuliangyou4133	1.747±0.066	1.257±0.389	2.78±0.036	2.789±0.754	39.488±3.69	32.938±1.642	26.114±1.246	26.793±2.9	23.432±1.341	21.385±1.114
YH4	Yuliangyou4106	1.751±0.498	1.664±0.527	2.747±0.33	3.248±0.627	38.372±5.3	19.981±3.966	29.326±4.219	35.98±1.786	23.619±1.903	22.301±0.129
YH5	Yuliangyou22	1.552±0.18	-	2.858±0.088	-	32.732±8.586	-	23.064±5.079	-	21.222±0.721	-
YH6	Lingliangyou942	1.812±0.164	1.892±0.567	2.75±0.146	3.391±0.728	47.371±6.932	31.314±1.893	30.34±8.765	40.252±7.957	21.551±1.106	24.481±1.871
YH7	Lingliangyou915	2.578±0.765	2.033±0.35	3.271±0.052	3.932±0.832	40.616±18.628	32.77±6.13	32.274±0.792	26.681±7.644	21.379±2.003	25.395±1.453
YH8	Lingliangyou7947	2.242±0.05	2.333±0.365	3.497±0.219	4.368±0.574	31.271±10.082	48.421±18.818	34.138±2.036	34.768±6.289	23.547±1.165	26.903±1.011
YH9	Lingliangyou7713	1.518±0.304	3.122±0.33	3.123±0.124	4.283±0.344	164.603±185.8	25.2±7.837	24.189±3.899	27.797±6.442	21.375±0.85	23.962±0.859
YH10	Lingliangyou7615	2.041±0.059	-	4.053±0.401	-	31.341±0.609	-	27.986±3.013	-	24.145±2.217	-
YH11	Lingliangyou7608	1.602±0.106	-	3.35±0.169	-	33.867±2.486	-	25.266±1.641	-	25.345±1.396	-
YH12	Lingliangyou7506	1.636±0.015	3.467±0.169	3.888±0.387	4.686±0.137	37.946±8.105	55.48±14.896	25.146±4.343	39.032±10.739	26.142±2.185	28.163±1.835
YH13	Lingliangyou7421	1.513±0.104	-	3.538±0.09	-	40.599±2.099	-	20.533±1.484	-	22.846±0.625	-
YH14	Lingliangyou717	1.602±0.208	-	3.147±0.094	-	32.881±5.139	-	20.514±0.556	-	24.256±0.834	-
YH15	Lingliangyou712	1.305±0.062	3.207±0.218	3.01±0.163	4.756±0.167	40.182±2.512	38.144±7.099	22.768±1.574	33.688±0.619	22.203±0.846	27.62±0.859
YH16	Lingliangyou6947	1.889±0.126	3.235±0.109	3.304±0.062	4.476±0.106	24.191±2.45	48.272±15.023	22.867±8.281	43.999±9.028	21.98±1.555	26.849±1.481
YH17	Lingliangyou6912	1.678±0.045	3.074±0.184	2.481±0.136	3.949±0.257	31.225±1.116	34.978±0.369	34.697±1.738	45.892±7.386	21.104±0.772	23.677±1.511
YH18	Lingliangyou6743	1.582±0.087	2.937±0.185	2.877±0.213	4.035±0.088	30.53±3.171	28.904±4.409	26.584±3.547	33.405±8.466	22.137±0.999	22±0.943
YH19	Lingliangyou674	1.31±0.14	2.976±0.191	2.967±0.06	4.632±0.474	34.281±4.641	25.45±6.688	27.804±1.891	38.688±10.69	22.195±0.805	26.334±1.385
YH20	Lingliangyou615	1.125±0.067	-	2.905±0.044	-	42.075±7.86	-	21.032±6.311	-	21.472±1.513	-
YH21	Lingliangyou611	1.646±0.209	-	3.03±0.545	-	35.026±4.4	-	23.608±5.19	-	22.66±1.334	-
YH22	Lingliangyou606	2.032±0.052	3.048±0.365	3.668±0.398	4.71±0.476	32.343±6.975	41.73±9.94	31.782±0.752	46.942±3.924	23.04±1.976	29.381±8.292
YH23	Lingliangyou396	1.677±0.143	3.029±0.03	2.971±0.037	4.272±0.29	30.158±6.953	35.894±3.545	29.384±2.018	41.119±11.79	21.367±0.674	28.064±2.02
YH24	Lingliangyou32	1.674±0.148	2.957±0.05	3.097±0.29	4.35±0.53	43.885±17.431	116.589±100.034	22.805±5.052	40.104±7.809	21.907±1.941	24.231±1.156
YH25	Lingliangyou268	1.802±0.134	2.874±0.449	3.18±0.297	3.826±0.487	35.207±8.157	66.673±48.644	27.176±5.857	30.22±3.488	21.453±1.168	22.716±4.452
YH26	Lingliangyou229	1.295±0.3	2.731±0.099	2.859±0.312	4.19±0.634	36.389±9.783	23.183±7.254	24.708±2.117	33.511±4.992	20.467±1.629	24.417±1.664
YH27	Lingliangyou22	1.487±0.299	-	3.05±0.188	-	34.329±5.481	-	26.179±1.401	-	22.701±1.715	-
YH28	Lingliangyou211	2.039±0.415	-	2.95±0.43	-	43.368±10.489	-	26.45±7.766	-	23.417±2.383	-
YH29	Lingliangyou104	2.365±0.261	3.049±0.334	3.376±0.318	4.39±0.153	36.827±7.632	31.373±3.604	26.558±2.739	28.851±7.008	22.582±0.767	24.919±2.73
YH30	Jinliangyou713	1.912±0.404	2.615±0.434	2.98±0.239	4.214±0.287	26.904±2.843	30.91±15.646	27.145±3.019	34.528±3.953	22.897±1.252	27.654±5.57
YH31	Longliangyou1319	3.633±0.197	5.386±0.311	2.99±0.14	3.889±0.136	37.665±16.926	21.467±1.276	29.558±1.413	36.846±3.904	21.37±1.748	22.31±0.837
YH32	Jingliangyou4114	3.31±0.115	4.884±0.112	2.774±0.159	3.825±0.221	46.974±19.018	27.154±4.232	26.256±4.489	29.304±0.653	20.351±0.101	23.244±0.196
YH33	Longliangyoujingzhan	3.512±0.121	4.378±0	2.77±0.3	3.893±0	37.599±12.462	21.05±0	27.191±1.198	40.811±0	17.862±1.332	22.538±0
YH34	Cliangyou1146	3.823±0.232	5.368±0.392	2.883±0.373	3.68±0.061	34.315±4.902	20.767±10.063	28.97±6.723	40.818±8.827	23.135±3.181	22.087±1.685
YH35	longliangyousimiao	4.04±0.201	4.893±0.121	2.823±0.143	3.648±0.139	87.81±73.404	23.21±0.945	25.576±2.531	35.739±1.457	20.946±0.449	21.534±1.695
YH36	Longliangyou97	4.051±0.165	5.179±0.081	2.835±0.084	3.746±0.032	35.447±8.246	28.889±4.445	24.699±4.346	39.974±1.445	20.931±1.569	23.332±0.29
YH37	Longliangyou534	3.955±0.202	4.558±0.226	3.279±0.24	3.528±0.212	42.541±10.281	39.54±8.023	23.941±3.835	31.863±4.994	24.852±4.236	21.021±0.847
YH38	Longliangyou5114	4.712±0.575	6.852±0.149	2.6±0.155	3.829±0.108	29.713±6.474	24.94±10.267	23.132±1.865	34.442±4.695	21.795±0.964	26.016±1.507
YH39	Longliangyou3188	3.969±0.269	4.78±0.086	2.89±0.151	4.011±0.046	26.693±5.952	31.571±5.277	30.846±3.822	36.371±0.086	19.544±1.768	21.933±1.413
YH40	Longliangyou1377	4.246±0.16	5.07±0.293	3.343±0.092	4.099±0.161	28.761±5.182	35.387±8.966	27.794±0.121	27.803±4.727	22.471±0.647	23.454±0.853
YH41	Longliangyou1353	4.738±0.224	4.922±0.364	3.265±0.149	4.043±0.173	31.788±2.08	19.001±6.103	24.368±4.121	22.247±3.117	20.499±0.836	23.177±0.444
YH42	Longliangyou1212	4.605±0.339	5.633±0.45	3.388±0.26	4.182±0.082	56.335±41.123	25.951±17.877	22.424±1.708	28.419±4.778	21.451±1.675	23.575±1.042
YH43	Longliangyou1206	4.306±0.205	4.811±0.126	2.709±0.151	3.587±0.068	23.759±4.55	16.219±5.357	21.391±1.568	26.945±5.185	19.753±1.177	22.483±0.677
YH44	Longliangyou1146	3.703±0.48	4.074±0.564	3.171±0.115	3.98±0.023	29.46±7.437	19.774±7.192	24.753±1.994	29.536±4.573	22.16±3.207	22.66±1.019
YH45	Longliangyou1141	3.851±0.466	4.614±0.152	2.945±0.102	4.077±0.201	64.862±59.708	21.792±8.533	23.727±3.914	23.887±4.055	20.393±1.477	23.783±1.097
YH46	Longliangyou1025	4.224±0.122	4.632±0.119	3.257±0.259	3.643±0.067	29.179±5.291	25.886±4.358	32.866±0.747	33.38±7.007	24.48±3.823	22.717±1.068
YH47	Jingliangyouhuazhan	4.089±0.162	3.956±0.173	3.031±0.144	3.81±0.025	73.626±68.966	22.3±0.495	27.965±3.893	26.091±4.049	18.756±1.605	20.851±0.999
YH48	Jinglianyou4112	3.48±0.243	3.834±0.151	2.72±0.178	4.818±1.708	29.892±5.835	501.35±674.107	28.04±2.219	36.506±2.031	20.685±0.978	23.4±2.364
YH49	Jingliangyou1353	4.743±0.185	4.326±0.262	3.33±0.018	3.832±0.236	26.238±1.956	37.282±23.331	32.214±1.066	33.075±4.765	22.331±0.243	21.125±1.336
YH50	Jingliangyou1125	4.308±0.248	4.401±0.199	2.969±0.039	3.765±0.216	27.23±7.693	29.645±14.847	24.707±6.959	33.434±2.634	20.767±0.689	22.286±1.114
YH51	Huayou812	3.768±0.134	4.019±0.348	2.825±0.018	3.777±0.186	103.315±117.298	26.642±3.88	31.457±4.092	36.946±2.719	23.606±0.848	26.097±1.45
YH52	Cliangyou248	4.708±0.312	4.302±0.385	3.321±0.153	3.946±0.346	185.02±228.589	29.706±8.226	26.295±5.136	29.171±3.873	23.436±1.251	23.273±0.414
YH53	Shenyou51054	3.306±0.103	3.84±0.201	2.607±0.1	3.331±0.304	29.957±3.459	26.291±13.223	25.756±3.564	28.536±7.757	21.291±0.379	24.563±0.856
YH54	Longliangyouhuazhan	4.379±0.331	3.901±0.247	3.481±0.194	4.207±0.292	30.331±6.515	22.364±8.223	29.345±2.104	31.546±2.908	19.872±0.705	21.923±0.929
YH55	Longliangyou1063	3.904±0.087	3.741±0.307	3.167±0.08	3.768±0.263	43.689±13.596	29.074±5.974	35.951±3.999	34.066±3.159	21.915±0.713	22.529±0.563
YH56	Longjingyouhuazhan	3.476±0.178	2.999±0.257	3.246±0.323	3.587±0.047	26.491±6.841	26.003±5.097	30.703±5.435	35.268±5.273	23.214±3.929	22.061±0.783
YH57	Jinliangyouhuazhan	3.143±0.159	2.793±0.289	3.129±0.224	3.51±0.241	31.164±4.228	20.965±3.296	24.931±0.692	35.32±4.209	18.345±0.871	19.519±0.223
YH58	Jinliangyou1212	2.917±0.715	3.369±0.173	3.224±0.168	3.717±0.218	27.832±3.512	21.134±2.581	30.949±4.16	34.351±7.529	20.06±0.383	22.755±1.605
YH59	Bingyou270	3.142±0.074	3.064±0.225	2.826±0.265	3.487±0.34	42.732±24.217	38.444±11.814	30.841±4.05	49.716±7.753	22.147±0.958	24.088±1.858
YH60	Longjingyou3621	3.971±0.155	3.55±0.354	3.761±0.204	4.391±0.056	27.4±1.743	22.853±6.867	34.229±4.387	34.936±5.408	29.396±1.793	29.564±1.074
YH61	Longjingyou2855	3.286±0.206	3.273±0.411	2.816±0.225	3.614±0.053	49.412±25.978	25.669±1.399	29.593±6.214	29.395±4.049	21.115±0.907	24.251±1.101
YH62	Jinliangyou534	2.999±0.438	2.916±0.452	3.438±0.864	3.599±0.21	37.38±6.585	24.994±1.449	27.969±7.084	33.092±1.08	24.561±8.545	21.214±0.708
YH63	Bingyou812	3.194±0.082	3.221±0.065	3.05±0.264	3.299±0.11	30.734±5.588	28.862±5.921	38.138±11.087	38.272±2.748	27.507±4.122	24.579±0.753
YH64	Bingyou737	3.264±0.097	2.992±0.222	2.873±0.161	3.204±0.236	27.077±0.734	41.34±13.223	34.306±6.58	34.854±5.36	23.189±0.885	23.863±1.236
YH65	Wufengyou3222	3.917±0.043	3.483±0.534	2.712±0.232	3.006±0.128	30.983±7.744	22.982±1.688	27.844±4.988	38.97±4.818	22.661±0.783	22.758±1.155
YH66	Tianyou812	3.942±0.2	3.959±0.205	3.213±0.856	3.322±0.132	34.058±12.662	20.714±9.196	33.626±3.902	32.447±2.715	29.431±10.581	23.299±0.558
YH67	Shenyou5113	2.707±0.33	2.767±0.178	2.903±0.332	3.185±0.139	27.201±4.832	19.582±7.584	26.637±3.778	34.239±3.026	21.349±0.321	21.854±2.029
YH112	H229	1.566±0.183	2.49±0.413	3.003±0.335	4.144±0.122	31.925±4.413	27.113±0.119	23.918±2.356	32.797±0.559	22.82±1.334	22.638±1.166
YH113	H421	1.649±0.163	-	3.315±0.129	-	37.936±5.851	-	26.231±2.757	-	24.145±1.748	-
YH114	H819	0.888±0.125	1.644±0.214	3.375±0.186	5.275±0.93	37.417±2.858	44.357±4.095	16.705±2.508	30.049±2.308	25.471±3.069	28.952±2.933
YH115	Hua268	1.515±0.067	2.388±0	3.495±0.056	4.268±0	33.349±2.53	32.593±0	22.476±4.026	26.686±0	25.447±1.466	25.283±0
YH116	Zhongz22	1.82±0.111	-	3.2±0.102	-	35.675±5.61	-	21.944±5.48	-	24.097±0.689	-
YH117	Zhongzu2	2.227±0.114	2.163±0.315	4.731±0.11	4.702±0.352	30.233±2.649	29.679±2.945	33.996±3.853	34.718±16.429	28.976±1.156	25.927±2.167
YH118	Hua211	1.041±0	-	2.506±0	-	34.329±0	-	23.425±0	-	23.374±0	-
YH119	ZR02	2.633±0.115	3.924±0.046	5.158±0.006	5.382±0.473	33.371±4.123	35.025±3.722	31.375±1.744	37.407±7.384	24.39±0.461	25.943±1.303
YH120	YP15	1.255±0.254	-	2.677±0.313	-	41.445±10.875	-	19.84±2.05	-	22.081±1.714	-
YH121	YP17	1.683±0.356	-	3.161±0.249	-	40.277±6.308	-	21.559±1.319	-	24.133±1.916	-
YH122	R9113	2.339±0.054	2.974±0.061	3.2±0.139	3.658±0.157	38.226±7.103	29.204±1.957	23.97±4.311	31.778±5.222	20.635±0.753	25.059±0.543
YH123	Huazhan	2.518±0.089	3.19±0.223	3.747±0.291	4.236±0.114	24.915±2.817	31.019±4.198	26.227±6.875	32.014±0.541	19.051±0.929	22.18±1.431
YH124	Wushansimiao	3.218±0.335	3.177±0.418	3.631±0.499	3.613±0.279	32.824±0.429	44.412±12.036	32.467±3.516	35.929±0.665	23.956±3.042	22.171±0.188
YH125	Bing4114	2.266±0.219	2.399±0.038	2.835±0.205	3.605±0.111	24.897±5.113	32.905±14.292	19.51±4.499	26.782±4.05	21.035±2.049	24.675±0.696
YH126	Huahui2855	3.221±0.301	3.588±0.668	4.235±0.403	3.872±0.246	36.903±5.889	26.311±3.757	24.855±5.027	37.898±4.718	26.667±2.138	24.885±2.861
YH127	Huahui3621	3.789±0.071	4.197±0.337	4.936±0.581	4.77±0.13	34.822±8.316	43.118±4.526	23.057±2.301	28.567±1.244	32.822±2.809	32.988±0.138
YH128	R9311	4.551±0.543	5.173±0.553	3.521±0.174	3.645±0.129	30.44±5.301	43.821±16.996	22.277±2.203	26.86±7.661	26.267±1.365	28.706±1.784
YH129	R527	2.217±0.147	2.652±0.151	3.038±0.181	3.665±0.529	41.834±11.668	29.461±3.791	28.941±2.044	26.279±6.444	25.25±1.339	23.823±0.681
YH130	Xianhui207	2.959±0.243	3.089±0.179	4.479±0.233	4.294±0.106	57.114±31.085	37.321±10.631	27.463±3.317	30.563±3.987	27.702±1.599	26.867±0.747
YH131	Huahui272	1.965±0.15	2.423±0.289	4.016±0.169	4.133±0.227	35.716±3.71	44.515±0.317	26.154±1.238	31.062±1.639	27.013±1.71	26.747±1.668
YH132	Huahui451	2.789±0.098	3.113±0.341	3.994±0.466	4.042±0.041	48.549±24.497	40.87±5.266	26.171±2.015	24.538±2.518	30.631±5.409	31.364±1.906
YH133	R1128	6.273±0.279	5.328±0.839	3.338±0.156	3.746±0.051	46.934±20.356	50.27±20.652	27.203±3.845	31.657±6.931	28.755±1.586	34.819±0.697
YH134	R1141	2.588±0.092	2.603±0.362	3.315±0.121	4.173±0.093	85.365±74.521	33.584±8.737	21.582±1.965	24.666±2.735	23.675±1.484	26.413±1.119
YH135	R608	4.093±0.301	4.31±0.667	3.878±0.224	3.866±0.196	55.36±33.854	36.769±6.263	22.821±1.348	27.106±3.026	31.802±1.179	30.421±1.425
YH136	H819	0.727±0.087	2.216±0.295	3.312±0.282	5.505±0.896	74.993±25.444	44.286±13.535	16.196±1.62	34.693±1.792	21.478±0.857	33.476±11.649
YH137	H611	1.165±0.158	-	2.97±0.175	-	38.294±3.955	-	17.631±1.057	-	24.131±0.816	-
YH138	H421	1.478±0.072	2.566±0.112	3.14±0.254	4.532±0.157	36.207±7.931	43.011±10.659	19.606±3.655	26.748±7.865	23.952±1.348	29.415±1.968
YH139	Xiangzaoxian145	1.557±0.176	2.057±0.074	3.842±0.183	4.586±0.233	40.174±12.797	30.032±2.34	18.252±3.007	25.741±2.589	25.915±1.836	28.644±0.705
YH140	Xiangzaoxian32hao	1.618±0.257	2.063±0.265	3.675±0.265	6.244±3.011	59.348±22.225	51.832±24.039	19.69±2.478	29.518±9.628	31.696±1.095	54.986±34.772
YH141	Zhuliangyou2	2.219±0.147	2.711±0.299	4.038±0.087	4.176±0.056	31.296±4.6	31.268±2.571	21.786±4.832	32.339±7.961	22.177±0.419	23.169±0.906
YH142	Zhuliangyou819	1.203±0.198	1.949±0.193	3.538±0.162	4.207±0.237	51.185±31.2	30.658±6.848	21.278±3.582	28.078±3.836	24.447±0.651	26.769±2.246
YH143	Xiangwanxian12	3.197±0.391	-	4.656±0.237	-	56.665±16.274	-	36.858±5.475	-	40.615±2.692	-
YH144	H819	1.343±0.268	2.026±0.056	3.411±0.342	4.656±0.259	31.856±1.201	40.201±2.955	20.726±4.808	33.351±1.111	23.401±3.688	27.974±1.568

## Sheet: Genotypes of markers
ID	ID0220	ID0471	ID1072	ID1243	ID2445	ID3282	ID3325	ID739	R4ID0714	R6ID0030	R6ID1312	R6ID2660	R7ID2122	R9ID1266	RM1	RM144	RM19	RM210	RM214	RM215	RM232	RM25	RM2504	RM270	RM274	RM282	RM307	RM332	RM348	RM413	RM495	RM5752	RM590	RM598	RM71	RM85
H1	89/132	117/117	98/98	113/113	136/136	146/146	141/141	182/210	?/?	175/175	114/114	210/210	147/147	?/?	?/?	216/216	252/317	112/130	107/121	85/191	216/200	?/?	154/154	67/67	150/150	129/167	129/173	156/156	341/341	71/106	?/?	132/132	162/192	148/153	123/137	?/?
H2	132/132	117/117	98/98	113/113	136/136	146/146	141/141	210/210	?/?	?/?	114/114	210/210	147/147	?/?	95/95	216/216	222/317	83/173	107/121	85/191	200/200	133/133	154/154	67/67	150/150	135/148	126/173	156/203	341/341	71/106	?/?	132/132	162/192	148/153	137/145	?/?
H3	?/?	117/117	98/98	113/113	136/136	146/146	141/141	210/210	?/?	?/?	114/114	210/210	147/147	189/189	95/132	226/226	252/252	83/173	107/121	191/191	200/200	133/133	154/154	65/65	150/150	129/167	126/166	159/159	341/341	71/71	156/156	132/132	162/214	148/153	123/180	?/?
H4	89/132	117/117	98/98	113/113	136/136	146/146	141/141	?/?	?/?	175/175	114/114	210/210	147/147	189/189	132/132	216/216	252/252	112/130	107/121	155/191	216/200	127/133	154/181	67/67	140/140	135/135	173/173	156/212	341/341	71/80	?/?	106/106	166/166	148/153	137/145	?/?
H5	?/?	117/117	?/?	?/?	?/?	?/?	?/?	?/?	?/?	?/?	114/114	210/210	147/147	189/189	?/?	?/?	257/257	83/173	107/121	191/191	?/?	80/173	154/154	42/71	?/?	135/167	?/?	75/181	?/?	71/161	?/?	132/132	166/166	153/153	?/?	?/?
H6	89/132	117/117	98/98	113/113	136/136	146/146	141/141	?/?	220/220	175/141	114/114	210/210	147/147	189/189	95/132	216/216	252/317	130/163	107/121	155/191	200/200	127/133	154/181	65/65	150/150	129/129	126/173	75/181	274/274	71/106	?/?	106/106	166/166	153/159	137/145	?/?
H11	132/132	117/117	98/111	113/113	?/?	146/146	141/141	210/210	?/?	175/175	114/114	210/210	147/147	189/189	95/132	216/216	317/232	130/130	107/121	191/191	200/200	80/173	154/181	67/67	150/150	129/167	126/166	156/203	341/341	71/141	156/156	132/132	162/192	148/153	123/137	?/?
H13	132/132	117/117	98/111	113/113	136/136	146/146	141/141	210/210	170/170	175/175	114/114	210/210	147/147	189/189	132/132	226/226	252/252	83/173	107/121	191/191	200/200	133/133	154/181	67/67	150/150	135/167	129/129	156/203	341/341	71/80	156/184	132/132	166/192	148/148	137/145	?/?
H14	132/132	117/117	98/111	113/113	136/136	146/146	141/141	210/210	170/170	175/175	114/114	210/210	147/147	189/189	?/?	216/216	252/252	130/130	107/121	191/191	216/200	133/133	154/181	67/67	150/150	135/167	134/134	159/159	341/341	71/80	156/156	130/130	162/214	148/148	123/123	?/?
H15	132/132	117/117	98/98	113/113	136/136	146/146	112/141	210/210	?/?	?/?	114/114	210/210	?/?	?/?	105/105	216/216	257/317	83/173	107/121	191/191	200/200	133/133	156/203	67/67	150/150	135/167	134/134	159/159	341/341	71/80	156/156	132/132	166/166	153/153	123/137	?/?
H16	132/132	117/117	98/98	113/113	136/136	146/146	112/112	210/210	170/170	175/141	114/114	187/187	147/147	189/189	132/132	226/226	232/232	130/163	107/121	191/191	216/200	133/133	154/181	67/67	140/150	135/148	173/173	153/242	274/274	71/80	?/?	130/130	162/214	153/159	123/180	?/?
H18	132/132	117/117	98/111	113/113	136/136	146/146	141/141	?/?	?/?	?/?	114/114	?/?	?/?	?/?	132/132	226/226	252/317	112/130	107/107	191/191	200/200	133/133	156/203	67/67	140/140	129/167	129/129	156/181	341/341	71/106	156/184	132/140	166/166	148/153	145/145	?/?
H19	89/132	117/117	?/?	113/113	136/136	146/146	141/141	182/210	?/?	?/?	114/114	210/210	?/?	?/?	132/132	216/216	252/252	130/130	107/121	191/191	216/200	127/133	154/181	67/67	150/150	135/148	173/173	153/153	341/341	71/80	156/184	132/132	166/166	148/153	137/145	?/?
H20	89/132	117/117	98/111	?/?	136/136	146/146	112/141	210/210	?/?	?/?	114/114	210/210	211/147	189/189	132/132	216/216	252/252	83/173	107/121	191/191	200/200	80/173	154/181	67/67	150/150	135/148	126/126	159/159	341/341	71/116	156/184	130/140	166/166	153/159	145/145	?/?
H21	?/?	117/117	98/111	113/113	136/136	146/146	112/141	182/182	220/220	175/175	114/114	210/210	147/147	?/?	132/132	216/216	252/317	112/130	107/121	191/191	216/200	127/133	156/156	67/67	140/140	135/148	126/173	156/203	341/341	71/80	156/184	132/132	166/166	148/153	145/145	?/?
H22	89/132	104/104	98/98	90/113	136/114	146/172	112/141	182/182	170/170	175/175	114/114	210/210	147/147	?/?	105/105	216/216	232/232	130/130	136/136	191/191	216/200	133/133	181/181	69/69	140/140	129/129	129/129	153/203	346/346	71/116	?/?	140/140	162/162	153/153	123/123	?/?
H23	132/132	117/117	98/98	113/113	136/136	146/146	141/141	?/?	170/170	175/141	114/114	210/210	211/211	?/?	105/132	216/216	252/317	130/130	107/121	191/191	200/200	127/133	154/181	67/67	140/140	135/148	129/173	75/181	274/274	71/80	156/184	132/140	166/192	148/159	123/180	?/?
H24	132/132	117/117	98/98	113/113	136/136	146/146	141/141	210/210	?/?	175/175	114/114	210/210	?/?	?/?	105/132	216/216	252/252	130/130	107/121	191/191	200/200	133/133	154/154	67/67	150/150	129/167	134/173	156/203	341/341	71/80	156/156	132/132	166/192	153/153	123/137	?/?
H25	132/132	117/117	98/98	113/113	136/136	146/146	141/141	210/210	220/170	175/175	114/114	210/210	?/?	?/?	105/105	241/241	252/252	130/130	107/107	191/191	200/200	133/133	154/181	67/67	150/150	129/167	126/126	75/181	341/341	71/106	?/?	132/132	162/162	153/153	123/137	?/?
H26	132/132	117/117	98/98	113/113	136/136	146/146	141/141	210/210	170/170	175/175	114/114	210/210	211/147	189/189	95/105	216/216	252/252	130/130	107/121	191/191	200/200	133/133	156/203	67/67	150/150	129/167	126/173	156/203	341/341	71/80	156/156	130/130	166/192	153/153	137/145	?/?
H27	132/132	117/117	98/98	113/113	136/136	146/146	141/141	210/210	170/170	175/175	114/114	210/210	?/?	?/?	105/132	216/216	252/252	130/130	107/107	191/191	200/200	133/133	154/181	67/67	150/150	129/167	134/173	156/203	341/341	71/80	156/156	132/132	162/162	148/153	123/137	?/?
H28	89/132	117/117	98/98	113/113	136/136	146/146	141/141	210/210	?/?	175/141	114/114	210/210	211/147	189/189	105/132	226/226	252/317	130/163	107/121	191/191	200/200	133/133	154/181	67/67	150/150	135/135	126/126	159/159	341/341	71/161	156/156	130/130	166/166	153/159	145/145	?/?
H29	132/132	117/117	98/98	113/113	136/136	146/146	141/141	210/210	170/170	175/175	114/114	210/210	?/?	?/?	132/132	241/241	252/252	130/130	107/144	191/191	200/200	133/133	154/181	69/69	150/150	129/167	173/173	159/159	341/341	71/80	156/184	132/140	166/192	153/153	145/145	?/?
H30	89/132	117/117	98/111	113/113	136/136	146/146	141/141	182/210	220/170	175/175	114/114	187/187	211/211	189/189	132/132	216/216	252/252	130/130	107/107	191/191	216/200	133/133	154/203	69/69	140/140	135/148	173/173	156/212	341/341	71/116	156/184	106/106	162/214	148/148	137/145	?/?
H31	132/132	117/117	98/98	113/113	136/136	146/146	141/141	210/210	?/?	175/175	114/114	210/210	?/?	189/189	95/132	216/216	252/252	130/130	107/121	191/191	200/200	133/133	154/203	67/67	150/150	129/167	126/173	156/203	341/341	71/80	156/156	132/132	166/166	153/159	137/145	?/?
H32	132/132	104/117	98/98	?/?	136/136	146/146	141/141	210/210	170/170	175/175	114/114	210/210	?/?	189/189	105/132	241/241	252/252	83/173	107/121	191/191	216/200	133/133	156/181	67/67	150/150	129/167	126/126	156/203	341/341	71/106	156/184	140/140	166/166	153/159	137/145	?/?
H33	?/?	117/117	98/111	113/113	136/136	146/146	141/141	210/210	170/170	?/?	114/114	210/210	?/?	189/189	132/132	241/241	252/252	130/130	107/136	191/191	200/200	133/133	154/203	67/67	140/140	129/167	129/129	159/159	274/274	71/106	156/184	130/140	162/192	153/159	137/145	?/?
H34	132/132	117/117	98/98	113/113	136/136	146/146	141/141	210/210	170/170	175/175	114/114	210/210	?/?	?/?	105/105	241/241	284/284	130/130	107/136	191/191	200/200	133/133	154/203	67/67	150/150	129/167	126/173	159/159	341/341	71/106	156/156	130/140	166/166	153/159	123/137	?/?
H35	132/132	117/117	98/98	113/113	136/136	146/146	141/141	?/?	?/?	?/?	114/114	210/210	?/?	?/?	105/132	216/216	252/252	130/130	107/121	191/191	200/200	133/133	156/203	67/67	150/150	135/148	134/173	156/203	341/341	71/80	156/156	132/132	162/214	153/153	123/180	?/?
H36	132/132	117/117	98/98	113/113	136/136	146/146	112/141	210/210	170/170	175/175	114/114	210/210	?/?	252/189	95/132	216/216	252/317	130/130	107/121	191/191	200/200	133/133	154/181	104/104	150/150	129/167	134/173	159/159	341/341	71/71	156/184	132/140	162/214	148/153	123/137	?/?
H37	132/132	117/117	98/111	113/113	136/136	146/146	141/141	210/210	170/170	175/175	114/114	210/210	211/147	189/189	95/132	241/241	252/252	130/130	107/121	191/191	200/200	133/133	156/203	67/67	150/150	129/167	126/173	156/203	341/341	71/80	156/184	132/132	162/192	153/159	137/145	?/?
H38	132/132	117/117	98/98	113/113	136/136	146/146	141/141	210/210	220/170	175/175	114/114	210/210	211/147	189/189	105/105	216/216	252/252	130/130	107/136	191/191	200/200	133/133	156/156	67/67	150/150	135/148	126/166	156/203	?/?	71/80	156/156	130/140	162/192	153/153	123/137	?/?
H39	132/132	117/117	98/98	113/113	136/136	146/146	141/141	210/210	220/170	175/141	114/114	210/210	211/147	189/189	132/132	216/216	252/257	130/130	107/144	191/191	200/200	127/133	156/203	67/67	150/150	135/135	129/129	156/203	?/?	71/116	?/?	132/132	162/214	148/153	137/145	?/?
H40	132/132	117/117	98/98	113/113	136/136	146/146	141/141	210/210	170/170	175/175	114/114	210/210	211/147	?/?	95/105	216/216	317/252	130/130	107/121	191/191	200/200	133/133	156/203	67/67	150/150	129/167	134/173	156/181	?/?	71/80	156/156	106/106	162/162	153/159	123/137	?/?
H41	132/132	117/117	98/98	113/113	136/136	146/146	141/141	210/210	170/170	175/175	?/?	210/210	?/?	?/?	105/105	216/216	252/252	130/130	107/121	191/191	?/?	133/133	156/203	67/67	85/85	129/167	134/173	159/159	?/?	71/106	156/156	130/130	162/192	153/153	137/149	?/?
H42	132/132	117/117	98/98	113/113	136/136	146/146	141/141	210/210	220/170	175/175	114/114	210/210	211/147	189/189	105/132	216/216	252/317	130/130	107/121	191/191	200/200	133/133	154/181	?/?	150/150	129/167	134/173	156/203	?/?	71/80	156/156	132/132	162/162	153/153	123/137	?/?
H43	132/132	117/117	98/98	113/113	136/136	?/?	141/141	210/210	220/170	175/175	114/114	187/187	?/?	252/189	105/132	150/150	252/317	83/173	107/121	191/191	200/200	133/133	156/181	67/67	150/150	135/135	134/173	153/153	341/341	71/106	156/156	132/132	162/214	153/159	123/137	?/?
H44	132/132	117/117	98/98	113/113	136/136	?/?	141/141	210/210	170/170	175/175	114/114	187/187	?/?	?/?	105/105	241/241	317/317	130/130	107/121	191/191	200/200	133/133	154/203	67/67	140/150	129/167	126/166	156/203	341/341	71/106	156/156	132/132	166/166	83/83	123/137	?/?
H45	132/132	117/117	98/98	113/113	136/136	146/146	112/141	210/210	220/220	175/175	114/114	187/187	?/?	?/?	132/132	216/216	252/252	112/130	107/121	191/191	216/200	133/133	181/181	67/67	150/150	135/148	126/166	153/242	341/341	71/116	156/156	130/140	162/214	153/159	145/145	?/?
H46	132/132	117/117	98/98	113/113	136/136	146/146	112/112	210/210	220/170	175/175	114/114	187/187	147/147	189/189	95/132	216/216	257/257	153/153	107/121	191/191	216/216	133/133	154/181	69/69	150/150	135/148	173/173	159/218	341/341	71/106	?/?	132/132	162/162	153/159	145/159	?/?
H47	132/132	117/117	98/98	113/113	136/136	146/146	112/112	?/?	?/?	175/175	114/114	210/210	?/?	?/?	132/132	216/216	252/252	130/130	107/121	191/191	216/216	133/133	154/181	69/69	140/150	135/148	134/173	159/218	341/341	71/80	156/156	130/140	162/214	153/159	145/159	?/?
H48	89/132	117/117	?/?	113/113	136/136	146/146	112/141	210/210	?/?	175/175	114/114	210/210	147/147	?/?	?/?	226/226	252/252	130/130	107/121	191/191	216/200	133/133	154/181	67/67	150/150	135/135	134/173	156/242	341/341	71/80	156/156	130/140	162/214	153/159	145/145	?/?
H49	132/132	117/117	98/98	113/113	136/136	146/146	141/141	182/210	?/?	175/175	114/114	210/210	147/147	?/?	132/132	216/216	252/252	130/130	107/107	191/191	216/200	?/?	154/181	67/67	?/?	135/148	129/129	156/212	341/341	71/116	?/?	132/132	166/166	148/159	145/159	?/?
H50	132/132	117/117	98/98	113/113	136/136	146/146	141/141	210/210	220/220	175/175	114/114	210/210	?/?	?/?	105/132	216/216	257/257	130/130	107/107	191/191	200/200	133/133	156/181	67/67	150/150	135/148	?/?	156/156	346/346	71/106	156/156	130/130	162/214	148/153	137/137	?/?
H51	132/132	117/117	98/98	113/113	136/136	146/146	141/141	210/210	220/220	175/175	114/114	210/210	211/147	189/189	105/132	216/216	257/257	130/130	107/121	191/191	200/200	133/133	154/181	67/67	150/150	135/148	134/134	156/203	341/341	71/80	156/156	132/132	162/214	148/153	123/123	?/?
H52	?/?	117/117	98/111	113/113	136/136	146/146	141/141	210/210	170/170	175/175	114/114	210/210	147/147	189/189	105/132	216/216	252/252	130/130	107/121	191/191	200/200	133/133	154/181	67/67	150/150	135/167	126/126	156/156	341/341	71/106	156/156	130/130	166/166	148/153	137/145	?/?
H53	132/132	117/117	98/98	113/113	136/136	146/146	141/141	210/210	220/220	175/175	114/114	210/210	147/147	189/189	105/132	216/216	252/252	130/130	107/121	191/191	200/200	133/133	156/203	67/67	150/150	135/167	134/134	159/218	341/341	106/106	156/156	130/130	166/166	153/153	137/145	?/?
H54	132/132	117/117	98/98	113/113	136/136	146/146	141/141	210/210	?/?	?/?	114/114	210/210	?/?	?/?	105/132	216/216	317/317	130/163	107/121	191/191	216/200	133/133	154/181	67/67	150/150	135/167	134/173	156/242	341/341	71/106	156/156	132/132	162/192	153/159	137/257	?/?
H55	89/132	117/117	98/98	113/113	136/136	146/146	141/141	210/210	220/170	175/175	114/114	210/210	?/?	?/?	132/132	216/216	252/252	112/130	107/121	191/191	200/200	127/133	154/181	67/67	150/150	135/148	134/173	156/203	341/341	71/80	?/?	132/132	162/162	148/153	145/145	?/?
H56	89/132	117/117	98/98	113/113	136/136	146/146	141/141	182/210	220/170	175/175	114/114	187/187	147/147	189/189	132/132	216/216	317/317	112/130	107/121	191/191	216/200	127/133	154/181	67/67	150/150	135/135	129/129	156/203	341/341	71/116	156/184	132/132	162/162	148/153	145/257	?/?
H57	?/?	117/117	98/98	113/113	136/136	146/146	141/141	210/210	170/170	175/175	?/?	?/?	?/?	?/?	132/132	241/241	252/252	130/130	107/144	191/191	200/200	133/133	154/181	67/67	140/140	129/167	173/173	156/203	341/341	71/80	?/?	132/132	162/162	148/153	145/257	?/?
H58	89/132	117/117	98/98	113/113	136/136	146/146	141/141	210/210	170/170	175/175	?/?	?/?	?/?	?/?	132/132	241/241	252/252	130/130	?/?	191/191	200/200	133/133	154/181	67/67	140/140	129/167	129/173	156/203	341/341	71/80	156/173	132/132	162/192	148/153	145/257	?/?
H59	89/132	117/117	98/98	113/113	136/136	146/146	141/141	?/?	170/170	175/175	114/114	210/210	147/147	189/189	132/132	263/263	252/252	130/130	107/121	191/191	200/200	133/133	154/181	72/72	150/150	135/148	129/129	156/212	341/341	71/80	156/173	132/132	162/162	148/153	145/257	?/?
H60	132/132	117/117	98/98	113/113	136/136	146/146	141/141	210/210	?/?	175/175	?/?	?/?	?/?	?/?	95/132	216/216	232/232	163/163	107/121	191/191	200/200	133/133	154/181	104/104	140/150	135/148	129/173	156/203	341/341	71/80	156/156	132/132	162/214	148/153	123/180	?/?
H61	132/132	117/117	98/98	113/113	136/136	146/146	141/141	210/210	?/?	?/?	?/?	187/187	?/?	?/?	95/132	216/216	252/252	130/163	107/107	191/191	200/200	133/133	154/154	67/67	?/?	135/148	?/?	159/159	341/341	71/80	?/?	130/130	162/214	148/148	123/123	?/?
H62	132/132	117/117	98/98	113/113	136/136	146/146	141/141	210/210	220/220	175/175	114/114	?/?	211/147	252/189	105/132	?/?	252/252	130/130	107/136	191/191	200/200	133/133	154/154	67/67	150/150	135/148	126/126	159/159	341/341	71/71	156/156	130/130	166/166	148/153	137/145	?/?
H63	132/132	117/117	98/98	113/113	136/136	146/146	141/141	210/210	220/220	175/175	114/114	210/210	211/147	189/189	105/132	216/216	252/252	112/130	107/121	191/191	200/200	133/133	154/181	67/67	?/?	135/148	134/173	156/203	341/341	71/80	156/156	132/132	162/214	148/153	123/123	?/?
H64	132/132	117/117	98/98	?/?	136/136	146/146	141/141	210/210	?/?	175/175	114/114	?/?	147/147	189/189	95/132	?/?	232/252	130/130	107/121	191/191	216/200	133/133	154/181	67/67	150/150	135/148	126/166	159/218	341/341	71/141	156/156	132/132	166/192	153/153	123/123	?/?
H65	132/132	117/117	98/98	113/113	136/136	146/146	141/141	210/210	220/220	175/175	114/114	?/?	211/147	189/189	105/132	216/216	252/252	112/130	107/121	191/191	200/200	133/133	154/181	67/67	150/150	135/148	134/134	156/203	341/341	71/80	156/156	130/140	162/214	153/159	123/123	?/?
H66	132/132	117/117	98/98	113/113	136/136	146/146	141/141	210/210	220/220	175/175	114/114	210/210	147/147	?/?	105/132	216/216	252/252	130/163	107/107	191/191	216/200	133/133	154/154	67/67	150/150	135/167	129/166	75/218	341/341	106/106	156/156	106/106	162/214	153/153	137/145	?/?
H67	132/132	117/117	98/98	113/113	136/136	146/146	141/141	210/210	?/?	175/175	114/114	187/187	147/147	?/?	105/132	216/216	252/252	130/112	107/121	191/191	216/200	133/133	156/203	67/67	150/150	135/167	134/173	159/212	341/341	106/106	?/?	130/140	166/166	153/153	137/257	?/?
H68	132/132	117/117	98/111	113/113	136/136	146/146	141/141	210/210	220/220	175/175	?/?	187/187	?/?	?/?	105/132	241/241	252/252	112/130	107/121	191/191	200/200	133/133	156/203	67/67	?/?	135/148	134/134	159/159	341/341	106/116	156/184	130/140	162/192	153/159	137/149	?/?
H69	?/?	117/117	98/98	113/113	136/136	146/146	141/141	210/210	220/220	175/175	114/114	?/?	147/147	189/189	105/132	216/216	252/257	130/130	107/121	191/191	216/200	133/133	156/203	67/67	150/150	129/167	134/173	156/242	341/341	106/106	?/?	132/132	162/214	153/153	145/257	?/?
H70	132/132	117/117	98/98	?/?	136/136	146/146	141/141	210/210	220/220	175/175	114/114	?/?	147/147	?/?	105/132	216/216	252/252	130/130	107/144	191/191	200/200	133/133	156/203	67/67	150/150	129/167	134/134	159/218	341/341	71/106	156/156	130/130	166/166	153/153	137/137	?/?
H71	132/132	117/117	98/111	113/113	136/136	146/146	112/141	?/?	170/170	175/175	114/114	187/187	211/147	189/189	95/132	216/216	252/252	112/130	107/121	191/191	200/200	133/133	154/181	67/67	140/150	135/148	134/173	156/203	341/341	71/80	?/?	130/130	162/214	153/159	123/180	?/?
H72	132/132	117/117	98/98	113/113	136/136	146/146	112/141	210/210	?/?	175/175	114/114	?/?	?/?	?/?	132/132	216/216	252/252	61/130	107/121	191/191	216/200	133/133	154/181	67/67	150/150	135/148	134/134	156/242	341/341	71/116	156/156	130/130	162/214	153/153	145/145	?/?
H73	132/132	117/117	98/98	113/113	136/136	146/146	141/141	210/210	170/170	175/175	114/114	210/210	?/?	189/189	95/132	216/216	317/317	130/130	107/106	191/191	200/200	133/133	154/181	67/67	140/140	129/167	129/129	159/218	341/341	71/80	?/?	132/140	166/166	148/153	123/137	?/?
H74	132/132	117/117	98/98	113/113	136/136	146/146	141/141	210/210	170/170	175/175	114/114	210/210	211/147	189/189	95/132	226/241	252/252	130/130	107/121	191/191	200/200	133/133	154/181	67/67	150/150	?/?	129/129	159/159	341/341	71/80	?/?	106/106	162/214	153/153	123/137	?/?
H75	132/132	117/117	98/111	113/113	136/136	146/146	112/141	210/210	220/170	175/175	114/114	210/210	?/?	189/189	105/132	?/?	252/252	130/130	107/121	191/191	200/200	133/133	156/181	67/67	140/150	135/167	134/173	156/203	341/341	71/106	156/184	132/132	162/214	153/159	123/257	?/?
H76	89/132	117/117	98/98	113/113	136/136	146/146	141/141	210/210	170/170	175/175	114/114	210/210	211/147	189/189	105/132	216/216	252/252	130/130	107/121	191/191	216/200	133/133	154/181	67/67	150/150	135/148	134/134	159/159	341/341	71/80	156/184	132/132	162/162	83/83	123/180	?/?
H77	132/132	117/117	98/98	113/113	?/?	146/146	141/141	210/210	170/170	175/175	114/114	210/210	147/147	189/189	105/132	216/216	252/252	112/130	107/136	191/191	216/200	133/133	156/181	67/67	140/150	135/148	134/173	153/212	341/341	71/80	156/184	130/130	166/192	153/159	137/145	?/?
H78	132/132	117/117	98/111	113/113	?/?	146/146	112/141	210/210	220/170	175/175	114/114	210/210	211/147	189/189	105/132	241/241	252/252	112/130	107/121	191/191	200/200	133/133	154/181	67/67	140/150	135/167	126/166	156/203	341/341	71/106	156/184	106/106	166/166	153/159	123/165	?/?
H79	132/132	117/117	98/98	113/113	136/114	146/146	112/141	210/210	?/?	?/?	114/114	210/210	147/147	189/189	105/105	241/241	252/252	130/130	107/121	191/191	200/200	133/133	154/181	67/67	150/150	135/135	134/134	159/159	341/341	71/80	156/184	130/130	166/166	153/153	123/137	?/?
H80	89/132	117/117	98/98	113/113	?/?	146/146	141/141	182/210	220/220	175/175	114/114	210/210	?/?	189/189	132/132	216/216	252/252	130/130	121/121	191/191	216/200	127/133	156/154	67/67	140/150	135/148	134/173	156/156	341/341	71/80	?/?	132/132	166/166	148/153	137/145	?/?
H81	?/?	117/117	?/?	113/113	136/136	?/?	112/141	210/210	170/170	175/175	114/114	210/210	211/211	189/189	105/132	?/?	257/257	83/83	107/136	191/191	216/200	133/133	154/181	67/67	150/150	129/167	173/173	159/159	?/?	71/106	?/?	130/140	166/166	153/153	123/137	?/?
H82	132/132	117/117	?/?	113/113	136/114	146/146	112/141	210/210	?/?	175/175	114/114	210/210	?/?	189/189	105/132	216/216	252/317	83/173	107/136	191/191	200/200	133/133	154/154	67/67	150/150	135/148	134/173	159/159	341/341	71/80	?/?	132/132	162/162	153/159	123/137	?/?
H83	89/132	104/117	111/111	90/113	136/114	146/172	112/112	?/?	170/220	175/175	160/160	210/210	211/211	189/189	95/95	226/226	252/252	130/130	136/136	191/191	216/216	116/133	156/156	67/67	140/140	129/129	134/173	153/242	346/346	71/80	?/?	132/140	162/162	153/153	145/145	?/?
H84	?/?	?/?	?/?	?/?	?/?	?/?	?/?	?/?	?/?	?/?	?/?	210/210	147/147	?/?	?/?	?/?	?/?	?/?	?/?	191/191	?/?	?/?	?/?	67/67	?/?	?/?	129/129	?/?	?/?	71/116	?/?	?/?	166/166	153/153	123/123	?/?
H85	132/132	117/117	98/98	113/113	136/114	146/146	112/141	210/210	170/170	175/175	?/?	210/210	?/?	?/?	105/132	216/216	252/317	83/83	107/121	191/191	200/200	133/133	156/203	67/67	140/150	135/167	134/134	159/159	?/?	71/80	?/?	132/132	162/214	153/159	145/145	?/?
H86	132/132	117/117	98/111	113/113	136/136	146/146	112/141	210/210	170/170	175/175	?/?	210/210	?/?	?/?	105/132	241/241	252/252	130/130	107/136	191/191	200/200	133/133	154/203	67/67	140/150	135/148	134/134	156/156	341/341	71/106	?/?	130/140	162/162	153/153	123/137	?/?
H87	132/132	117/117	98/98	113/113	136/136	146/146	141/141	210/210	220/170	175/175	?/?	210/210	211/211	?/?	105/132	216/216	252/252	130/130	107/136	191/191	200/200	133/133	156/203	67/67	150/150	135/148	173/173	156/203	274/274	71/80	156/156	130/140	162/192	153/159	145/257	?/?
H88	132/132	117/117	98/98	113/113	136/136	146/146	141/141	210/210	?/?	175/175	?/?	210/210	147/147	?/?	105/132	241/241	252/252	130/130	107/121	191/191	200/200	133/133	154/203	67/67	150/150	135/148	129/129	156/203	341/341	71/80	156/184	132/132	162/214	153/153	123/137	?/?
H89	132/132	117/117	98/98	113/113	?/?	146/146	141/141	210/210	170/170	175/175	?/?	210/210	?/?	?/?	105/132	241/241	252/252	112/130	107/136	191/191	200/200	?/?	156/203	67/67	150/150	148/148	129/129	159/159	341/341	71/80	?/?	130/130	162/214	153/159	123/257	?/?
H90	132/132	117/117	98/111	113/113	136/136	146/146	?/?	210/210	220/220	175/175	114/114	187/187	211/147	189/189	95/132	241/241	252/317	130/130	107/121	191/191	200/200	133/133	154/203	67/67	140/150	135/167	134/173	156/203	341/341	71/80	?/?	106/106	166/166	148/153	123/137	?/?
H91	132/132	117/117	98/111	113/113	136/136	?/?	141/141	210/210	220/220	175/175	114/114	187/187	?/?	189/189	105/132	?/?	252/252	112/130	107/121	191/191	200/200	133/133	154/154	104/104	?/?	135/148	134/134	159/159	341/341	71/80	156/184	130/140	162/162	153/153	180/180	?/?
H92	132/132	117/117	98/111	113/113	136/136	146/146	112/141	210/210	220/170	175/175	114/114	210/210	211/147	?/?	105/132	?/?	252/252	112/112	107/121	191/191	200/200	133/133	154/154	67/67	150/150	?/?	134/134	156/203	341/341	71/116	?/?	132/132	166/166	153/159	123/137	?/?
H93	?/?	117/117	98/98	113/113	136/136	146/146	141/141	210/210	?/?	175/175	?/?	210/210	147/147	?/?	105/132	?/?	252/252	83/173	107/121	191/191	?/?	80/80	156/156	67/67	150/150	129/167	126/166	156/203	341/341	71/106	?/?	130/140	166/166	153/159	137/145	?/?
H94	132/132	117/117	98/111	113/113	?/?	146/146	112/141	210/210	170/170	175/175	?/?	210/210	147/147	?/?	105/132	241/241	252/252	112/130	107/136	191/191	200/200	80/80	154/203	67/67	?/?	?/?	173/173	159/159	341/341	71/106	?/?	130/140	162/214	148/148	123/257	?/?
H95	132/132	117/117	98/98	113/113	136/136	146/146	141/141	?/?	220/220	175/175	?/?	210/210	147/147	?/?	105/132	?/?	252/252	112/130	107/121	191/191	200/200	133/133	156/156	67/67	150/150	129/167	134/134	156/203	341/341	71/80	?/?	132/132	162/162	153/153	123/257	?/?
H96	132/132	117/117	98/98	113/113	136/136	146/146	141/141	210/210	170/170	175/175	?/?	210/210	?/?	?/?	105/132	247/247	252/252	130/130	107/121	191/191	216/200	133/133	156/181	67/67	150/150	135/148	126/126	153/218	341/341	71/80	?/?	106/106	166/192	153/153	137/145	?/?
H97	132/132	117/117	98/111	113/113	?/?	146/146	141/141	210/210	220/170	175/175	?/?	210/210	211/147	189/189	95/132	254/254	252/317	130/130	107/121	191/191	200/200	133/133	156/181	69/69	150/150	135/148	173/173	156/156	341/341	71/80	156/184	106/106	162/162	148/148	123/137	?/?
H98	132/132	117/117	98/111	113/113	136/136	?/?	141/141	210/210	170/170	175/175	?/?	210/210	211/147	?/?	?/?	247/247	232/232	130/163	107/121	191/191	200/200	133/133	154/181	67/67	140/150	129/167	134/173	156/203	341/341	71/80	?/?	132/132	162/214	?/?	123/257	?/?
H99	132/132	117/117	98/98	113/113	136/136	146/146	141/141	210/210	170/170	175/175	114/114	210/210	211/211	252/189	105/132	241/254	252/317	130/130	107/121	191/191	200/200	133/133	156/203	67/67	150/150	129/167	134/173	156/156	341/341	71/80	?/?	132/132	162/162	148/159	137/145	?/?
H100	132/132	117/117	98/98	113/113	136/136	146/146	141/141	210/210	170/170	175/175	114/114	210/210	147/147	189/189	105/132	241/254	252/252	130/130	107/121	191/191	216/200	133/133	154/181	67/67	150/150	135/148	126/166	153/218	341/341	71/80	156/184	130/130	166/166	153/153	123/123	?/?
H101	132/132	117/117	?/?	113/113	136/136	?/?	112/141	210/210	170/170	175/175	114/114	210/210	211/147	189/189	105/132	263/263	252/257	130/130	107/144	191/191	?/?	133/133	156/156	67/67	140/150	135/135	134/134	159/159	341/341	71/106	156/184	132/140	166/166	153/153	123/137	?/?
H102	132/132	117/117	98/98	113/113	136/114	146/146	112/141	210/210	170/170	175/175	114/114	210/210	211/147	189/189	95/132	241/241	252/252	112/130	107/121	191/191	200/200	133/133	154/154	72/72	140/150	135/148	134/173	156/156	341/341	71/80	156/184	132/132	162/192	153/153	123/123	292/292
H103	132/132	117/117	98/98	113/113	136/136	146/146	112/141	210/210	220/220	?/?	?/?	210/210	?/?	?/?	95/132	226/241	257/317	112/130	107/121	191/191	200/200	133/133	154/181	67/67	150/150	135/135	126/173	156/181	341/341	71/80	?/?	132/132	162/214	148/148	123/137	292/292
H104	132/132	117/117	98/98	113/113	136/136	146/146	141/141	?/?	220/220	?/?	?/?	210/210	211/147	?/?	132/132	?/?	257/257	112/130	107/107	191/191	216/200	133/133	156/181	67/67	140/150	129/167	134/173	156/181	274/274	71/80	?/?	130/140	162/192	153/159	123/149	294/294
H105	132/132	117/117	98/98	113/113	136/136	146/146	141/141	210/210	220/220	175/175	114/114	210/210	211/147	252/189	132/132	226/226	257/257	112/130	107/121	191/191	200/200	133/133	154/181	72/72	140/150	135/135	173/173	156/181	274/274	71/80	?/?	130/140	162/192	153/159	123/137	294/294
H106	132/132	117/117	98/98	113/113	136/136	146/146	141/141	210/210	220/170	175/175	114/114	187/187	211/211	189/189	132/132	247/247	252/252	112/130	107/121	191/191	200/200	133/133	156/181	67/67	150/150	135/135	126/126	153/153	341/341	80/80	156/156	106/106	166/166	153/159	145/159	114/292
H107	132/132	117/117	98/111	113/113	136/136	146/146	141/141	210/210	220/220	?/?	?/?	?/?	?/?	?/?	95/132	247/247	232/317	83/173	107/121	191/191	200/200	133/133	154/181	67/67	140/150	135/135	134/173	159/159	341/341	71/106	156/156	132/132	162/214	153/153	123/164	294/294
H108	132/132	117/117	98/111	113/113	136/136	146/146	141/141	210/210	?/?	?/?	?/?	?/?	?/?	?/?	105/132	247/247	252/252	83/173	107/136	191/191	200/200	133/133	156/181	67/67	150/140	135/135	134/173	159/159	341/341	80/80	156/156	130/140	162/162	153/153	123/137	294/294
H109	132/132	117/117	98/111	113/113	136/136	146/146	141/141	210/210	220/220	175/175	114/114	?/?	211/147	189/189	95/132	247/247	232/317	83/83	107/121	191/191	200/200	133/133	154/181	67/67	140/150	135/135	134/173	159/159	341/341	71/80	156/156	132/132	162/214	153/153	123/137	294/294
H110	132/132	117/117	98/98	113/113	136/136	146/146	141/141	210/210	220/220	?/?	?/?	?/?	?/?	?/?	132/132	216/216	257/257	112/130	107/121	191/191	216/216	133/133	156/181	?/?	150/150	135/135	173/173	173/173	341/341	106/106	156/156	130/130	166/166	148/148	137/149	301/301
H111	132/132	117/117	98/98	113/113	136/136	146/146	112/141	210/210	170/170	175/175	114/114	?/?	147/147	189/189	95/132	216/216	257/317	130/130	107/144	191/191	200/200	133/133	156/181	72/72	150/150	129/167	173/173	159/159	341/341	80/106	156/156	132/132	162/162	148/153	123/137	294/294
H112	132/132	117/117	98/98	113/113	?/?	?/?	141/141	210/210	?/?	?/?	?/?	?/?	?/?	?/?	80/142	216/216	257/257	112/163	107/144	191/191	216/200	133/133	154/181	67/67	140/150	135/135	126/166	153/218	341/341	71/80	156/184	130/130	166/166	153/153	145/180	292/292
H113	132/132	117/117	98/98	113/113	?/?	146/146	141/141	210/210	170/170	175/175	114/114	210/210	211/147	189/189	95/132	216/216	232/317	130/163	107/107	191/191	200/200	133/133	154/154	67/67	140/150	129/167	134/134	159/173	341/341	80/80	156/184	132/140	162/214	153/153	?/?	292/292
H114	132/132	117/117	98/98	113/113	136/136	146/146	141/141	210/210	170/170	175/175	114/114	210/210	147/147	189/189	132/132	241/254	252/252	83/173	107/121	191/191	200/200	133/133	154/154	67/67	140/150	129/167	134/173	156/203	341/341	71/80	156/184	130/140	166/166	153/153	145/257	294/294
H115	89/89	117/117	98/98	90/90	114/114	146/172	112/141	182/210	170/220	141/175	160/160	210/210	147/147	189/189	95/132	241/254	222/222	83/173	136/136	191/191	216/200	116/133	154/181	67/67	140/150	129/135	129/129	153/242	346/346	71/106	156/184	140/140	162/162	153/153	123/180	114/292
H116	132/132	117/117	98/98	113/113	136/136	146/146	?/?	210/210	170/170	175/175	114/114	210/210	211/147	189/189	105/132	226/241	252/252	112/130	107/136	191/191	216/200	133/133	156/181	67/67	140/150	135/135	126/166	153/218	341/341	71/116	?/?	130/130	166/166	153/153	137/145	292/292
H117	132/132	117/117	98/111	113/113	136/136	146/146	112/141	210/210	?/?	175/175	114/114	?/?	211/147	189/189	105/132	226/241	232/317	112/163	107/121	191/191	200/200	133/133	154/154	67/67	140/150	135/135	134/134	159/159	341/341	71/106	156/184	132/132	162/214	153/153	123/137	294/294
H118	132/132	117/117	98/111	113/113	136/136	146/146	112/141	210/210	170/170	175/175	114/114	210/210	211/147	189/189	105/132	226/241	257/257	153/153	107/121	191/191	200/200	116/133	154/154	67/67	150/150	135/135	134/173	159/173	364/364	80/80	156/184	140/140	166/166	153/153	123/137	294/294
H119	132/132	117/117	98/98	113/113	136/136	?/?	141/141	210/210	220/170	175/141	?/?	?/?	211/211	189/189	95/132	226/241	257/317	83/173	107/121	191/191	216/200	133/133	154/181	67/67	140/150	135/135	173/173	159/159	341/341	71/106	156/184	132/140	162/162	153/153	123/137	294/294
H120	132/132	117/117	98/98	113/113	136/136	146/146	141/141	210/210	170/170	175/175	?/?	187/187	211/211	189/189	105/132	254/263	232/232	112/130	107/121	191/191	200/200	133/133	154/203	65/65	140/150	129/167	173/173	159/159	341/341	71/80	156/156	130/140	162/162	153/153	123/137	294/294
H121	89/132	117/117	98/98	113/113	136/136	146/146	141/141	210/210	170/170	175/175	?/?	?/?	?/?	?/?	95/132	226/241	257/257	112/130	107/121	191/191	200/200	133/133	154/181	67/67	140/150	129/167	134/173	153/242	341/341	71/80	156/156	132/132	162/214	148/153	145/145	294/294
H122	132/132	117/117	98/98	113/113	136/136	146/146	141/141	210/210	170/170	175/175	?/?	?/?	?/?	?/?	105/132	216/216	257/257	112/130	107/121	191/191	200/200	116/133	154/181	67/67	140/150	135/135	129/129	156/203	341/341	71/80	156/156	132/132	162/162	148/153	123/137	294/294
H123	132/132	117/117	98/98	113/113	136/136	146/146	141/141	210/210	170/170	175/175	114/114	187/187	211/211	189/189	105/105	216/216	252/252	112/130	107/121	191/191	200/200	133/133	156/203	65/65	140/150	135/135	126/126	159/159	341/341	80/106	156/156	130/130	162/192	153/159	123/137	294/294
H124	89/132	117/117	98/111	113/113	136/136	146/146	141/141	210/210	220/220	175/175	114/114	187/187	211/211	189/189	105/132	226/241	252/317	83/173	107/121	191/191	200/200	133/133	156/156	67/67	140/150	135/135	173/173	75/203	341/341	80/106	156/156	130/140	162/214	153/153	123/137	292/292
H125	132/132	117/117	98/98	113/113	136/136	146/146	141/141	210/210	220/220	175/175	114/114	210/210	147/147	189/189	105/132	226/241	252/252	112/130	107/107	191/191	200/200	133/133	156/181	65/65	150/150	135/135	134/134	?/?	341/341	80/80	156/156	130/140	162/214	153/153	123/137	294/294
H126	89/132	117/117	98/111	113/113	136/114	146/146	141/141	182/210	220/170	175/175	114/114	210/210	211/147	189/189	132/132	247/247	252/252	112/130	107/121	191/191	216/200	133/133	156/181	72/72	140/150	135/135	173/173	156/203	274/274	71/80	156/184	130/140	166/166	148/153	145/214	292/292
H127	132/132	117/117	98/111	113/113	136/136	146/146	141/141	210/210	170/170	175/175	114/114	210/210	211/147	189/189	105/132	247/247	?/?	83/173	107/144	191/191	216/200	133/133	154/154	67/67	140/150	135/135	134/134	159/159	341/341	80/106	156/184	130/140	162/162	153/153	123/137	294/294
H128	132/132	117/117	98/111	113/113	136/136	146/146	141/141	210/210	170/170	175/175	?/?	187/187	211/211	189/189	80/142	247/263	252/252	112/130	107/121	191/191	200/200	133/133	154/203	67/67	85/85	135/135	134/173	159/159	341/341	80/106	?/?	130/140	162/162	153/153	123/137	294/294
H129	132/132	117/117	98/111	113/113	136/136	146/146	141/141	210/210	170/170	175/175	?/?	?/?	211/147	?/?	105/132	247/263	252/252	83/173	107/121	191/191	200/200	133/133	154/181	72/72	140/150	135/135	134/134	156/203	341/341	71/106	156/184	130/140	162/162	153/153	123/137	294/294
H130	132/132	117/117	98/111	113/113	136/136	146/146	141/141	210/210	170/170	175/175	114/114	?/?	211/147	189/189	95/132	247/247	232/317	83/173	107/121	191/191	200/200	133/133	154/154	67/67	140/150	129/167	134/173	159/159	341/341	106/80	156/184	132/132	162/162	153/153	123/137	294/294
H131	132/132	117/117	98/98	113/113	136/136	146/146	141/141	210/210	220/170	175/175	114/114	?/?	?/?	189/189	105/132	247/247	257/257	83/173	107/121	191/191	216/200	133/133	156/181	72/72	140/150	135/135	126/126	156/203	341/341	80/106	156/156	130/140	162/162	148/153	123/137	292/292
H132	132/132	117/117	98/111	113/113	136/136	146/146	141/141	210/210	220/220	175/175	114/114	?/?	147/147	189/189	105/132	?/?	252/252	83/173	107/121	191/191	200/200	133/133	181/181	72/72	150/150	135/135	134/134	156/203	341/341	80/71	156/184	130/140	162/192	153/153	123/137	294/294
H133	132/132	117/117	98/98	113/113	136/136	146/146	141/141	210/210	220/170	175/175	114/114	?/?	?/?	189/189	105/105	247/247	252/252	112/130	107/121	191/191	?/?	133/133	156/181	67/67	140/150	135/135	126/126	156/203	?/?	71/141	156/184	130/140	166/192	153/153	123/137	292/292
H134	132/132	117/117	98/98	113/113	136/136	146/146	141/141	210/210	220/170	175/175	114/114	?/?	211/147	189/189	105/105	216/216	252/252	112/130	107/121	191/191	200/200	133/133	156/181	72/72	140/150	135/135	134/173	156/203	?/?	71/141	156/156	130/140	166/192	153/153	123/137	292/292
H135	89/132	104/104	111/111	113/113	136/136	146/172	112/141	182/182	170/220	175/175	114/114	?/?	211/147	189/189	105/105	226/226	222/222	130/130	107/136	191/191	216/200	116/133	181/181	72/72	140/150	129/129	134/134	153/153	?/?	71/80	156/184	147/147	162/162	153/153	123/137	292/292
H136	132/132	117/117	98/111	113/113	136/136	146/146	112/141	210/210	170/170	175/175	114/114	?/?	?/?	189/189	105/132	254/263	252/252	112/130	107/121	191/191	200/200	133/133	154/203	67/67	140/150	135/135	134/173	159/159	?/?	80/106	156/184	140/140	162/192	153/153	123/137	292/292
H137	132/132	117/117	98/98	113/113	136/136	146/146	141/141	210/210	170/170	175/175	?/?	?/?	?/?	189/189	80/142	254/263	252/252	153/153	107/121	191/191	200/200	133/133	154/154	72/72	150/150	129/167	173/173	159/173	?/?	80/80	156/156	140/140	?/?	153/153	123/137	292/292
H138	?/?	117/117	98/98	113/113	136/136	146/146	141/141	210/210	170/170	175/175	114/114	?/?	211/147	252/189	105/132	247/247	257/317	83/173	107/121	191/191	200/200	133/133	154/181	72/72	140/150	135/135	134/173	156/203	341/341	80/106	156/184	132/132	162/192	153/153	145/214	292/292
H139	132/132	117/117	98/111	113/113	136/136	146/146	141/141	210/210	170/170	?/?	114/114	187/187	211/211	189/189	105/132	254/263	257/317	83/173	107/136	191/191	200/200	133/133	156/203	72/72	140/150	135/135	173/173	156/203	341/341	71/80	156/184	132/140	166/214	153/153	123/137	292/292
H140	89/132	117/117	98/111	113/113	136/136	146/146	112/141	210/210	170/170	175/175	114/114	210/210	211/147	189/189	105/132	247/247	257/317	112/130	107/121	191/191	200/200	133/133	154/154	67/67	140/150	135/135	134/134	153/242	341/341	80/106	?/?	132/132	162/166	153/153	123/137	292/292
H141	132/132	117/117	98/98	113/113	136/136	146/146	112/141	210/210	170/170	175/175	114/114	187/187	211/147	189/189	105/132	247/263	252/252	112/130	107/136	191/191	200/200	133/133	156/203	67/67	140/150	129/167	173/173	?/?	341/341	71/80	156/156	130/140	162/214	153/153	123/180	292/292
H142	?/?	117/117	98/111	113/113	136/136	146/146	112/141	210/210	220/220	175/175	114/114	187/187	211/211	189/189	105/105	247/263	252/252	112/130	107/136	191/191	200/200	133/133	156/203	67/67	140/150	135/135	173/173	159/203	120/120	80/106	156/184	130/140	162/214	153/153	123/137	294/294
H143	?/?	117/117	98/111	113/113	136/136	146/146	112/141	?/?	220/220	175/175	114/114	210/210	211/211	189/189	105/132	247/263	252/252	83/173	107/136	191/191	200/200	133/133	156/203	67/67	140/150	135/135	173/173	159/203	341/341	71/80	156/184	130/140	162/162	153/153	123/137	292/292
H144	132/132	117/117	98/98	113/113	136/136	146/146	112/141	210/210	170/170	175/175	114/114	210/210	147/147	189/189	132/132	216/216	257/257	112/130	107/121	191/191	200/200	133/133	154/154	67/67	150/150	135/135	129/129	156/156	341/341	80/80	156/156	130/130	166/166	153/153	123/137	294/294
H145	132/132	117/117	98/98	113/113	?/?	146/146	112/112	210/210	170/170	175/175	114/114	210/210	147/147	189/189	132/132	247/247	257/257	83/173	107/121	191/191	200/200	133/133	181/181	72/72	150/150	135/135	129/129	156/156	341/341	80/80	156/156	132/132	166/166	153/153	123/137	294/294
H146	?/?	117/117	98/98	90/113	136/114	146/146	112/112	182/182	220/220	141/141	160/160	210/210	211/211	189/189	105/105	216/226	252/252	112/130	136/136	191/191	216/200	133/133	181/181	67/67	140/150	129/129	134/134	153/153	341/341	71/80	156/156	132/132	162/192	153/153	123/137	294/294
H147	89/132	117/117	98/98	90/113	136/136	146/172	112/141	182/210	?/?	141/175	160/160	210/210	147/147	252/189	105/132	?/?	252/252	112/130	107/136	191/191	216/200	80/173	156/181	67/67	140/140	135/167	134/134	153/242	274/274	80/80	156/184	132/140	162/214	153/153	123/137	292/292
H148	89/89	117/117	98/98	113/113	136/136	146/146	112/112	210/210	170/170	175/141	114/114	210/210	147/147	189/189	132/132	247/247	222/232	83/173	107/121	191/191	216/200	133/133	181/154	72/72	140/150	129/167	208/208	153/242	274/274	71/80	156/156	130/140	162/214	153/159	123/145	294/294
H149	132/132	117/117	98/98	113/113	136/136	146/146	141/141	210/210	220/220	175/175	114/114	187/187	147/147	189/189	80/167	247/247	257/257	112/130	107/121	191/191	200/200	127/133	154/181	72/72	150/150	135/135	173/173	75/181	341/341	71/80	156/156	130/140	166/166	153/159	137/145	294/294
H150	132/132	117/117	98/98	113/113	136/136	146/146	141/141	210/210	220/220	175/175	114/114	?/?	147/147	189/189	142/142	247/247	252/252	112/130	107/144	191/191	200/200	116/133	156/181	70/70	140/140	135/135	173/173	156/156	341/341	80/80	156/156	132/132	166/166	153/159	214/214	292/292
H151	132/132	117/117	98/98	113/113	136/136	146/146	112/112	210/210	?/?	?/?	?/?	?/?	?/?	?/?	132/132	247/247	257/257	83/173	107/121	191/191	200/200	80/173	181/181	72/72	150/150	135/135	129/129	156/156	341/341	71/80	156/156	132/132	166/166	159/159	123/145	292/292
H152	132/132	117/117	98/98	113/113	136/136	146/146	141/141	210/210	?/?	175/175	?/?	?/?	147/147	189/189	132/132	247/247	257/257	83/173	107/121	191/191	200/200	133/133	156/181	67/67	150/150	135/135	134/134	156/156	341/341	71/116	?/?	130/130	166/166	153/153	145/145	292/292
H153	132/132	117/117	98/98	113/113	136/136	146/146	141/141	210/210	220/170	175/175	?/?	?/?	?/?	?/?	132/132	216/216	257/257	83/173	107/121	191/191	200/200	133/133	154/154	67/67	150/150	135/148	134/134	159/159	341/341	71/80	156/156	130/130	166/166	153/153	145/159	292/292
H154	132/132	117/117	98/98	113/113	136/136	146/146	141/141	210/210	220/170	175/175	114/114	?/?	211/211	189/189	132/132	216/216	252/252	83/173	107/121	191/191	200/200	133/133	181/181	67/67	150/150	135/135	134/134	156/156	?/?	71/80	156/156	130/130	166/166	153/153	123/123	292/292
H155	132/132	104/117	111/111	90/113	136/114	146/172	112/141	182/210	220/170	175/141	114/114	210/210	211/147	252/189	105/132	247/247	257/257	83/83	107/136	191/191	216/200	133/133	156/181	72/72	150/150	135/167	134/173	159/159	?/?	71/80	156/184	132/147	162/214	153/159	123/137	114/292
H156	89/132	104/117	98/98	90/113	136/114	172/172	112/141	182/210	220/170	175/141	160/160	210/210	211/147	252/189	105/132	216/216	222/257	112/130	107/107	191/191	216/216	127/133	156/181	67/67	140/140	135/167	134/134	153/242	341/341	71/80	156/184	132/147	162/214	153/159	123/137	292/292
H157	89/89	104/117	98/111	90/113	?/?	146/172	112/141	182/210	220/170	175/141	?/?	?/?	211/147	?/?	105/132	247/247	222/257	112/130	107/136	191/191	216/200	116/133	156/181	72/72	140/150	135/167	134/134	153/242	341/341	71/80	156/184	132/147	162/214	153/153	123/137	114/292
H158	89/132	104/117	98/111	90/113	136/136	146/172	112/141	210/210	220/170	175/141	160/160	210/210	211/211	252/189	105/132	216/216	?/?	112/130	107/136	191/191	216/200	127/133	156/181	67/67	140/150	135/167	134/173	153/242	346/346	80/80	156/156	132/147	162/214	153/153	123/137	292/292
H159	89/132	104/117	98/98	90/113	?/?	146/172	112/141	182/210	220/170	175/141	160/160	210/210	211/211	252/252	105/105	247/247	222/257	112/130	136/136	191/191	216/216	116/133	156/181	67/67	85/198	135/167	134/173	153/242	274/274	71/80	156/156	132/147	162/214	153/153	?/?	292/292
H160	89/132	117/117	98/98	113/113	136/136	146/146	141/141	210/210	220/170	175/141	114/114	?/?	211/147	189/189	132/132	247/247	257/257	112/130	107/121	191/191	200/200	127/133	154/181	67/67	140/150	135/135	129/129	156/203	341/341	80/80	156/184	132/132	166/166	153/159	145/145	292/292
H161	89/132	117/117	98/111	113/113	136/136	146/146	112/141	182/210	220/220	175/175	114/114	210/210	147/147	189/189	132/132	241/241	252/252	83/173	107/121	191/191	216/200	127/133	154/181	72/72	150/150	135/135	173/173	159/173	120/120	80/80	156/184	130/130	166/166	148/159	145/145	292/292
H162	89/132	117/117	98/98	113/113	136/136	146/146	141/141	182/210	220/220	175/141	?/?	?/?	211/211	189/189	132/132	247/247	252/252	112/130	107/121	191/191	216/200	133/133	154/181	67/67	140/140	129/167	173/173	156/203	274/274	71/80	156/184	132/132	166/166	148/159	145/159	292/292
H163	89/132	117/117	98/98	113/113	136/136	146/146	141/141	210/210	220/220	175/141	114/114	?/?	211/211	189/189	95/132	241/241	257/317	130/163	107/121	191/191	200/200	127/133	154/154	67/67	?/?	148/148	126/126	156/203	274/274	106/80	156/184	130/130	166/166	153/159	137/145	292/292
H164	89/132	117/117	98/98	?/?	136/136	146/146	141/141	210/210	220/220	?/?	114/114	210/210	211/147	189/189	132/132	247/247	257/317	112/130	107/121	191/191	200/200	127/133	154/181	67/67	140/150	129/167	126/126	156/203	346/346	106/80	156/156	130/140	166/166	153/159	145/145	292/292
H165	89/132	117/117	98/98	113/113	136/136	146/146	112/112	210/210	?/?	175/175	114/114	?/?	147/147	189/189	95/132	226/226	257/317	130/130	107/144	191/191	200/200	133/133	154/181	67/67	150/150	135/167	134/173	153/242	341/341	71/80	156/156	132/132	162/214	148/153	145/145	268/268
H166	89/132	117/117	98/98	113/113	136/136	146/146	141/141	210/210	170/170	175/175	114/114	?/?	147/147	189/189	132/132	216/216	257/257	112/163	107/121	191/191	200/200	133/133	156/203	72/72	150/150	135/135	129/129	156/156	341/341	71/80	156/156	130/130	166/166	153/153	145/145	292/292
H167	132/132	117/117	98/111	113/113	136/136	146/146	141/141	210/210	220/220	175/141	114/114	187/187	211/147	189/189	?/?	247/247	257/257	153/153	107/121	191/191	200/200	127/133	154/154	67/67	140/150	135/167	126/173	159/173	341/341	71/80	156/184	130/140	166/166	153/153	145/145	294/294
H168	?/?	117/117	98/98	113/113	136/136	146/146	141/141	210/210	220/220	175/141	114/114	187/187	211/147	189/189	132/132	216/216	257/317	112/130	107/121	191/191	200/200	127/133	154/181	67/67	150/150	135/135	126/173	156/203	341/341	71/80	156/156	130/140	166/166	153/159	137/145	292/292
H169	89/132	117/117	98/98	113/113	136/136	146/146	141/141	210/210	220/220	175/141	114/114	187/187	211/211	189/189	105/132	247/247	257/317	112/130	107/144	191/191	200/200	127/133	154/181	67/67	150/150	135/135	126/173	156/203	341/341	80/106	156/156	130/140	166/166	153/159	137/145	292/292
H170	89/132	117/117	98/98	113/113	136/136	146/146	141/141	210/210	220/220	?/?	114/114	?/?	?/?	189/189	95/132	150/150	257/317	130/163	62/107	191/191	200/200	127/133	154/181	?/?	150/150	135/135	126/173	156/203	346/346	71/80	156/184	130/130	166/166	153/159	145/145	292/292
H171	89/132	117/117	98/98	113/113	136/136	146/146	112/141	210/210	?/?	175/141	114/114	?/?	?/?	189/189	132/132	247/247	257/257	83/173	106/136	191/191	200/200	127/133	154/181	72/72	140/150	135/167	208/208	153/153	341/341	80/80	156/184	130/147	166/166	153/153	145/145	294/294
H172	132/132	117/117	98/98	113/113	136/136	146/146	141/141	210/210	220/220	175/141	114/114	210/210	?/?	189/189	132/132	247/247	257/317	83/173	107/121	191/191	200/200	127/133	154/181	72/72	150/150	135/135	126/126	156/203	341/341	71/141	156/156	130/140	166/166	153/153	145/145	292/292
H173	89/132	104/117	111/111	90/113	?/?	146/172	112/141	182/210	220/170	?/?	114/114	?/?	?/?	189/189	105/132	241/241	252/252	130/163	106/136	191/191	?/?	116/133	154/203	67/67	150/150	135/167	129/173	156/203	274/274	71/80	156/184	132/140	166/166	153/159	123/145	292/292
H174	89/132	117/117	98/98	113/113	136/136	146/146	141/141	210/210	?/?	?/?	114/114	?/?	?/?	189/189	95/132	247/247	257/317	130/163	107/121	191/191	200/200	127/133	154/181	67/67	150/150	135/135	126/173	156/203	274/274	71/106	156/184	130/130	166/166	153/159	137/145	292/292
H175	89/132	117/117	98/111	113/113	136/136	146/146	141/141	182/210	?/?	175/141	114/114	210/210	211/147	189/189	132/132	?/?	257/257	83/173	107/107	191/191	216/200	80/80	156/181	67/67	?/?	135/135	173/173	156/156	341/341	71/71	156/184	132/132	166/166	153/153	137/145	292/292
H176	89/132	117/117	98/98	113/113	136/136	146/146	141/141	210/210	220/220	175/141	114/114	210/210	211/147	189/189	105/132	247/247	257/317	130/130	107/121	191/191	200/200	127/133	154/181	67/67	150/150	135/135	126/173	156/203	341/341	71/141	156/156	130/140	166/166	153/159	137/145	294/294
H177	89/132	117/117	98/98	?/?	136/136	146/146	141/141	210/210	220/170	175/141	114/114	210/210	211/147	189/189	80/132	150/150	257/317	130/163	107/121	191/191	200/200	127/133	154/181	72/72	150/150	135/135	126/173	156/203	346/346	71/80	156/184	130/130	166/166	153/159	145/145	292/292
H178	89/132	117/117	98/98	113/113	136/136	146/146	141/141	210/210	220/220	175/175	114/114	210/210	211/147	189/189	105/105	216/216	257/317	130/163	107/121	191/191	200/200	127/133	154/203	67/67	150/150	135/135	126/173	156/203	341/341	71/106	156/156	130/130	166/166	153/159	145/159	292/292
H179	89/132	117/117	98/111	113/113	136/136	146/146	141/141	210/210	170/170	175/175	114/114	210/210	211/147	189/189	132/132	?/?	252/252	130/130	107/121	191/191	200/200	133/133	156/156	67/67	150/150	129/167	134/173	159/159	341/341	71/80	156/156	130/140	162/162	153/153	123/123	292/292
H180	?/?	117/117	98/111	113/113	136/136	146/146	112/141	210/210	220/170	175/175	114/114	210/210	211/147	189/189	132/132	?/?	257/252	130/163	107/144	191/191	216/200	133/133	154/181	67/67	140/150	135/135	134/134	159/173	341/341	71/106	156/184	130/140	162/162	153/159	123/257	294/294
H181	132/132	117/117	98/98	113/113	136/136	146/146	141/141	210/210	220/170	175/175	160/160	210/210	211/147	189/189	105/132	247/247	252/252	130/130	107/121	191/191	200/200	133/133	154/181	67/67	140/150	135/135	134/173	156/203	346/346	71/80	156/156	130/140	162/214	153/159	123/137	292/292
H182	132/132	117/117	98/111	113/113	136/136	146/146	112/141	210/210	170/170	175/175	114/114	210/210	211/147	189/189	105/132	?/?	257/252	130/130	107/144	191/191	216/200	133/133	154/154	?/?	140/150	135/135	134/173	159/173	341/341	71/106	156/184	130/140	162/162	153/159	123/137	294/294
H184	132/132	117/117	98/98	113/113	136/136	146/146	141/141	210/210	220/170	175/175	114/114	210/210	211/147	189/189	80/142	247/247	252/252	130/130	107/121	191/191	200/200	133/133	156/181	67/67	140/150	135/135	126/166	156/203	341/341	71/71	156/156	130/140	162/192	153/153	123/137	292/292
H185	132/132	117/117	98/111	113/113	136/136	146/146	112/141	210/210	220/170	175/175	114/114	210/210	211/147	189/189	105/132	263/263	257/252	83/173	107/144	191/191	216/200	133/133	154/181	72/72	140/150	135/135	134/134	159/173	341/341	71/106	156/184	130/140	162/162	153/159	123/137	294/294
H186	132/132	117/117	98/98	?/?	136/136	146/146	112/141	210/210	220/170	?/?	114/114	210/210	211/147	189/189	95/105	?/?	317/317	83/173	107/121	191/191	200/200	?/?	156/156	67/67	?/?	129/167	126/166	159/159	341/341	71/116	156/184	130/140	162/162	153/153	123/145	296/296
H187	132/132	117/117	98/111	113/113	?/?	146/146	112/141	210/210	?/?	175/175	114/114	210/210	211/147	189/189	105/132	247/147	257/257	130/130	107/144	191/191	?/?	133/133	154/181	67/67	140/150	129/167	134/134	156/203	341/341	71/116	156/184	130/140	162/192	153/159	123/137	294/294
H188	132/132	117/117	98/98	113/113	136/136	146/146	141/141	210/210	220/170	175/175	114/114	210/210	211/147	189/189	105/105	247/247	252/252	83/173	107/62	191/191	200/200	133/133	156/181	67/67	140/150	135/148	126/166	156/203	341/341	71/80	156/156	132/140	162/192	153/159	123/257	294/294
H189	132/132	117/117	98/98	113/113	136/136	146/146	141/141	210/210	?/?	?/?	114/114	210/210	211/147	189/189	105/105	247/247	257/317	130/130	107/121	191/191	200/200	127/133	154/181	67/67	150/150	135/135	126/173	156/203	341/341	71/106	156/156	130/140	166/166	153/159	137/145	292/292
H190	?/?	117/117	98/98	113/113	136/136	146/146	141/141	210/210	?/?	175/141	114/114	210/210	211/147	189/189	132/132	?/?	252/317	112/130	107/62	191/191	200/200	127/133	156/156	72/72	150/150	135/148	126/173	156/203	341/341	71/106	156/156	130/140	166/166	?/?	137/145	292/292
H191	?/?	117/117	98/111	113/113	136/136	146/146	112/141	210/210	220/220	175/175	114/114	210/210	211/147	189/189	80/80	?/?	257/257	130/130	107/144	191/191	216/200	133/133	154/181	67/67	140/150	135/135	134/134	159/159	341/341	71/106	156/184	130/140	162/162	153/153	123/137	294/294
H192	?/?	117/117	98/98	113/113	136/136	146/146	112/141	210/210	170/170	175/175	114/114	210/210	211/147	189/189	105/132	216/216	257/317	130/163	107/121	191/191	?/?	133/133	154/181	67/67	150/150	135/135	134/173	159/159	341/341	71/80	156/184	140/140	162/162	153/153	145/159	292/292
H193	?/?	117/117	98/111	113/113	136/136	146/146	112/141	210/210	220/170	?/?	114/114	210/210	211/147	189/189	105/132	?/?	252/252	83/83	121/62	191/191	200/200	133/133	154/181	67/67	140/150	135/135	134/134	156/203	120/120	71/106	156/184	132/132	162/162	153/153	123/137	294/294
H194	132/132	117/117	98/98	113/113	?/?	146/146	112/112	210/210	?/?	?/?	114/114	210/210	211/147	252/189	132/132	254/254	257/257	112/163	107/136	191/191	200/200	133/133	154/181	67/67	140/150	129/129	173/173	159/159	341/341	71/80	156/156	132/132	166/166	?/?	145/257	292/292
H195	132/132	117/117	98/111	?/?	136/136	146/146	141/141	210/210	?/?	?/?	114/114	210/210	211/147	189/189	105/132	263/247	252/252	130/130	62/121	191/191	200/200	133/133	154/181	67/67	150/150	129/167	134/173	159/159	341/341	80/106	156/184	130/140	162/162	153/153	123/137	294/294
H196	132/132	117/117	98/98	113/113	?/?	146/146	141/141	182/210	?/?	?/?	114/114	210/210	211/147	189/189	132/132	247/247	252/252	130/130	107/107	191/191	?/?	127/133	156/181	72/72	?/?	135/135	173/173	156/203	341/341	71/71	156/184	132/132	166/166	?/?	145/145	292/292
H197	89/132	117/117	98/98	113/113	136/136	146/146	141/141	210/210	?/?	?/?	160/160	210/210	211/147	189/189	105/132	247/263	252/252	130/130	?/?	191/191	216/200	133/133	154/154	67/67	150/150	135/135	134/173	159/159	341/341	80/106	156/184	130/142	162/162	153/153	123/123	294/294
H198	132/132	117/117	98/98	113/113	136/136	146/146	141/141	210/210	?/?	?/?	114/114	210/210	211/147	189/189	80/167	?/?	252/252	130/130	?/?	191/191	200/200	133/133	156/156	67/67	150/150	129/167	173/173	156/203	?/?	80/80	156/156	132/132	?/?	153/159	145/145	114/114
H199	132/132	117/117	98/111	113/113	136/136	146/146	112/141	210/210	220/170	175/175	114/114	210/210	211/147	189/189	132/132	247/247	252/284	130/163	107/121	191/191	216/200	133/133	154/181	65/65	150/150	135/135	134/134	156/156	120/120	80/106	156/184	130/140	?/?	153/159	123/137	294/294
H200	132/132	117/117	98/98	113/113	136/136	146/146	141/141	210/210	170/170	175/175	114/114	210/210	211/147	189/189	95/132	216/216	232/317	130/163	107/121	191/191	200/200	133/133	154/181	67/67	150/150	129/167	134/173	159/159	341/341	71/71	156/156	?/?	?/?	153/159	123/137	292/292
H201	132/132	117/117	98/98	113/113	?/?	146/146	141/141	182/210	220/220	175/175	?/?	?/?	211/147	189/189	132/132	216/216	252/252	153/153	107/121	191/191	216/200	127/133	154/181	67/67	150/150	135/135	173/173	153/173	130/130	71/80	156/184	140/140	?/?	153/159	137/145	292/292
H202	89/132	117/117	98/111	113/113	136/136	146/146	112/141	210/210	170/170	175/175	114/114	?/?	211/147	189/189	105/132	216/216	252/252	83/173	107/144	191/191	?/?	133/133	154/181	65/65	150/150	135/135	134/134	159/159	130/130	80/106	156/184	130/130	?/?	153/153	123/137	294/294
H203	132/132	117/117	98/98	113/113	136/136	?/?	112/141	210/210	170/170	175/175	114/114	187/187	211/211	189/189	105/132	150/150	252/317	130/130	107/136	191/191	200/200	133/133	154/203	67/67	150/150	135/135	173/173	156/156	120/120	71/116	156/184	130/140	?/?	153/159	123/137	294/294
H204	132/132	117/117	111/111	113/113	136/136	146/146	112/141	210/210	170/170	?/?	114/114	?/?	211/147	189/189	132/132	216/216	252/284	130/130	107/121	191/191	216/200	133/133	154/181	67/67	150/150	135/135	134/134	159/159	?/?	80/106	156/184	130/140	?/?	153/153	123/137	294/294
H205	132/132	117/117	98/98	113/113	136/136	146/146	141/141	210/210	170/170	175/175	114/114	?/?	147/147	189/189	105/132	150/150	252/317	83/173	107/107	191/191	216/200	133/133	154/181	67/67	150/150	129/167	126/126	156/203	341/341	71/71	156/156	132/132	?/?	153/159	123/123	292/292
H206	132/132	117/117	98/111	113/113	136/136	146/146	112/141	210/210	170/170	175/175	114/114	?/?	211/147	189/189	105/132	216/216	252/252	130/130	107/121	191/191	216/200	133/133	154/181	67/67	150/150	135/167	134/134	159/159	341/341	71/141	156/184	140/140	?/?	153/153	123/137	294/294
H207	132/132	117/117	98/111	113/113	136/136	146/146	141/141	210/210	170/170	175/175	114/114	187/187	211/211	252/189	105/132	216/216	252/252	130/130	107/121	191/191	200/200	133/133	156/203	104/104	150/150	135/135	134/173	159/159	341/341	80/106	156/156	130/140	?/?	153/153	123/123	292/292
H208	132/132	117/117	98/98	113/113	136/136	146/146	141/141	210/210	170/170	175/175	114/114	?/?	147/147	189/189	105/132	216/216	252/284	112/153	107/121	191/191	216/200	80/173	154/181	67/67	140/150	129/167	134/173	159/159	341/341	71/80	156/156	130/140	?/?	159/153	123/257	292/292
H209	132/132	117/117	98/98	113/113	136/136	146/146	141/141	210/210	170/170	175/175	114/114	?/?	147/147	252/189	95/132	216/216	252/252	130/130	?/?	191/191	216/200	133/133	156/181	65/65	150/150	135/135	134/173	156/203	274/274	71/95	156/184	132/132	?/?	153/159	123/137	292/292
H210	132/132	117/117	98/98	113/113	136/136	146/146	141/141	210/210	170/170	175/175	?/?	?/?	211/211	?/?	80/142	?/?	252/284	130/130	107/136	191/191	200/200	133/133	156/181	67/67	140/150	135/148	173/173	159/159	341/341	71/106	156/184	130/140	?/?	153/153	123/137	292/292
H211	89/132	117/117	98/98	113/113	136/136	146/146	112/141	210/210	170/170	175/175	?/?	?/?	?/?	?/?	105/132	247/247	252/284	83/173	107/121	191/191	216/200	133/133	156/181	65/65	150/150	135/148	134/134	156/156	341/341	71/141	156/184	130/140	?/?	148/148	123/137	292/292
H212	132/132	117/117	98/98	113/113	136/136	146/146	112/141	210/210	170/170	175/175	114/114	187/187	211/147	189/189	80/142	247/247	?/?	83/173	107/121	191/191	200/200	133/133	156/203	65/65	150/150	129/167	126/166	159/218	341/341	71/161	156/184	130/130	?/?	148/148	137/137	292/292
H213	132/132	117/117	98/98	113/113	136/136	146/146	141/141	210/210	170/170	175/175	114/114	187/187	211/211	189/189	105/132	247/247	252/284	130/130	107/136	191/191	200/200	133/133	154/154	67/67	150/150	135/135	134/173	159/159	341/341	71/141	156/184	130/140	?/?	153/153	123/137	292/292
H214	89/132	117/117	98/98	113/113	136/136	146/146	141/141	210/210	170/170	175/175	160/160	210/210	211/147	?/?	95/132	216/216	232/317	130/163	107/121	191/191	200/200	133/133	156/181	65/65	150/150	129/167	134/173	156/156	130/149	74/80	156/156	132/140	?/?	153/153	123/137	114/292
H215	132/132	117/117	98/98	113/113	136/136	146/146	141/141	210/210	?/?	175/175	114/114	187/187	211/211	252/189	105/132	216/216	252/252	130/130	107/136	191/191	200/200	133/133	156/203	67/67	85/198	135/135	134/173	159/159	341/341	71/141	156/156	130/140	?/?	153/153	123/137	292/292
H216	132/132	117/117	98/98	113/113	136/136	146/146	141/141	210/210	170/170	175/175	114/114	?/?	211/211	189/189	105/105	?/?	252/252	130/130	107/136	191/191	200/200	133/133	156/181	67/67	140/140	135/135	126/126	159/159	341/341	80/106	156/156	130/130	?/?	153/153	123/137	292/292
H217	132/132	117/117	98/98	113/113	136/136	146/146	141/141	182/210	220/220	175/175	114/114	210/210	211/147	189/189	132/132	216/216	252/252	130/130	107/121	191/191	216/200	127/133	156/181	65/65	150/150	167/167	173/173	156/156	341/341	71/80	156/184	132/132	?/?	148/153	137/145	290/290
H218	89/132	117/117	98/98	113/113	136/136	146/146	141/141	210/210	170/170	175/175	114/114	?/?	211/211	189/189	105/132	216/216	252/252	130/130	107/136	191/191	200/200	80/173	156/156	67/67	140/140	135/135	126/126	159/159	341/341	71/161	156/156	130/140	?/?	153/153	123/137	292/292
H219	132/132	117/117	98/111	113/113	136/136	146/146	141/141	210/210	220/220	175/175	114/114	187/187	211/211	189/189	105/132	216/216	252/252	130/130	?/?	191/191	200/200	80/173	156/181	65/65	150/150	135/148	173/173	159/159	341/341	80/106	156/156	130/140	?/?	153/153	123/257	292/292
H220	89/132	117/117	98/98	113/113	136/136	146/146	141/141	210/210	170/170	141/141	?/?	?/?	211/211	189/189	80/167	?/?	257/257	83/173	107/121	191/191	200/200	133/133	156/181	67/67	85/198	135/135	126/126	156/203	341/341	71/116	156/156	130/130	?/?	159/159	123/123	292/292
H221	89/89	117/117	98/111	113/113	136/136	146/172	141/141	210/210	220/220	175/175	?/?	?/?	?/?	252/189	95/132	216/216	252/317	130/163	121/121	191/191	200/200	133/133	154/154	65/65	150/150	148/148	134/173	159/173	120/120	71/80	?/?	130/140	?/?	153/153	123/137	294/294
H222	132/132	117/117	98/98	113/113	136/136	146/146	112/141	210/210	170/170	175/141	114/114	210/210	147/147	189/189	95/132	241/241	252/317	130/163	107/121	191/191	200/200	80/173	156/181	65/65	150/150	135/135	134/173	156/242	274/274	71/80	156/156	132/132	?/?	153/159	123/137	292/292
H223	132/132	117/117	98/98	113/113	136/136	146/146	141/141	210/210	220/170	175/175	114/114	?/?	147/147	189/189	105/132	?/?	252/252	83/173	107/121	191/191	216/200	133/133	156/156	65/65	150/150	129/167	134/173	159/159	120/120	71/80	156/184	132/132	?/?	153/153	?/?	292/292
H224	132/132	117/117	98/98	113/113	136/136	146/146	141/141	182/210	220/220	175/175	114/114	210/210	211/147	189/189	132/132	216/216	252/252	130/130	107/121	191/191	216/200	127/133	156/181	?/?	140/150	135/148	173/173	156/156	120/120	71/80	156/184	132/132	?/?	148/159	137/145	292/292
H225	89/132	117/117	98/98	113/113	136/136	146/146	141/141	210/210	220/170	175/175	114/114	?/?	211/147	189/189	105/105	241/241	252/252	83/173	107/136	191/191	200/200	133/133	156/181	65/65	?/?	135/148	126/166	156/203	94/346	71/116	156/156	132/140	?/?	83/83	123/137	294/294
H226	132/132	117/117	98/98	113/113	136/136	146/146	141/141	210/210	170/170	175/175	114/114	?/?	147/147	189/189	95/132	216/216	232/252	130/163	107/121	191/191	200/200	133/133	156/156	65/65	150/150	129/167	134/173	159/159	94/346	71/80	156/156	132/132	?/?	73/73	123/123	294/294
H227	132/132	117/117	98/98	113/113	136/136	146/146	141/141	182/210	220/170	175/175	114/114	?/?	147/147	189/189	105/132	241/241	252/317	130/130	107/144	191/191	200/200	116/133	156/203	67/67	140/150	135/148	129/173	159/159	346/346	71/80	156/184	132/147	?/?	148/153	145/257	294/294
H228	132/132	117/117	98/98	113/113	136/136	146/146	141/141	210/210	?/?	175/175	114/114	?/?	147/147	189/189	95/132	?/?	252/317	130/130	107/121	191/191	200/200	116/133	156/203	67/67	150/150	135/135	134/134	156/181	57/149	71/80	156/156	132/132	?/?	153/153	123/123	294/294
H229	132/132	117/117	98/98	113/113	136/136	146/146	141/141	210/210	170/170	175/175	114/114	210/210	147/147	189/189	95/132	216/216	252/252	130/130	107/121	191/191	200/200	133/133	156/203	65/65	85/198	129/167	134/173	156/181	?/?	71/116	156/156	132/132	?/?	83/83	123/123	294/294
H230	132/132	117/117	98/98	113/113	136/136	146/146	141/141	210/210	170/170	175/175	114/114	210/210	211/147	189/189	105/105	216/216	252/252	130/163	107/136	191/191	200/200	116/133	156/203	67/67	140/150	135/135	126/166	156/181	?/?	71/141	156/184	132/147	?/?	153/153	123/137	294/294
H232	132/132	117/117	98/98	113/113	136/136	146/172	141/141	210/210	?/?	?/?	114/114	210/210	211/147	189/189	80/167	216/216	257/257	130/130	107/121	191/191	200/200	116/133	156/203	65/65	150/150	135/135	126/166	156/212	?/?	80/106	156/156	130/140	?/?	148/153	123/137	268/268
H233	132/132	117/117	98/98	113/113	136/136	146/172	141/141	182/210	220/220	175/175	114/114	210/210	211/147	189/189	80/167	216/216	257/257	130/163	?/?	191/191	216/216	127/133	156/181	67/67	140/140	135/135	126/126	153/153	?/?	80/106	156/156	130/140	?/?	148/153	123/145	292/292
H234	89/132	117/117	98/98	113/113	136/136	146/146	141/141	182/210	220/220	175/175	114/114	210/210	147/147	189/189	80/167	216/216	257/257	83/173	107/121	191/191	216/216	127/133	156/203	65/65	150/150	135/135	173/173	156/203	?/?	80/106	156/184	130/140	?/?	148/153	145/159	292/292
H235	89/89	117/117	98/111	113/113	136/114	146/146	141/141	182/210	220/170	175/175	114/114	210/210	147/147	189/189	80/167	241/241	252/252	83/173	107/121	191/191	216/200	133/133	154/154	67/67	140/140	135/148	173/173	156/203	120/120	71/80	156/184	130/140	?/?	148/153	145/257	292/292
H236	89/132	117/117	98/98	113/113	136/136	146/146	141/141	182/210	220/170	175/175	114/114	210/210	211/147	?/?	132/132	263/263	252/252	112/163	107/121	191/191	216/200	127/133	154/154	65/65	140/140	135/148	173/173	156/203	341/341	71/116	156/184	132/132	?/?	148/153	145/159	292/292
H237	89/132	117/117	98/111	113/113	136/136	146/146	141/141	210/210	170/170	175/175	114/114	210/210	211/147	189/189	95/95	216/216	252/252	112/130	107/121	191/191	200/200	116/133	154/203	67/67	140/150	135/148	126/126	156/203	94/346	80/106	156/184	132/132	?/?	148/153	145/159	292/292
H238	132/132	117/117	98/98	113/113	136/136	146/146	141/141	210/210	170/170	175/175	114/114	210/210	147/147	189/189	95/132	216/216	257/317	130/130	107/121	191/191	200/200	116/133	154/203	67/67	140/150	129/167	134/173	156/181	341/341	71/141	156/184	132/132	?/?	159/153	123/137	114/292
H239	132/132	117/117	98/98	113/113	136/136	146/146	141/141	210/210	220/220	175/175	?/?	?/?	211/211	189/189	105/105	216/216	252/252	130/163	107/121	191/191	200/200	133/133	156/181	67/67	140/150	135/148	134/134	156/203	120/120	71/80	156/156	130/130	?/?	159/153	123/137	294/294
H240	132/132	117/117	98/111	113/113	136/136	146/146	141/141	210/210	220/220	175/175	114/114	?/?	211/147	189/189	105/132	?/?	252/252	130/163	107/144	191/191	200/200	133/133	156/156	67/67	140/150	129/167	134/173	156/156	341/341	71/161	156/156	130/130	?/?	73/73	123/137	114/294
H241	132/132	117/117	98/98	113/113	136/136	146/146	112/141	210/210	?/?	175/175	114/114	?/?	147/147	189/189	132/132	?/?	257/257	130/130	107/121	191/191	216/200	133/133	156/181	65/65	150/150	135/148	134/173	159/218	130/130	71/80	156/156	130/140	?/?	153/153	145/159	294/294
H242	132/132	117/117	98/98	113/113	136/136	146/146	112/141	210/210	170/170	175/175	?/?	?/?	?/?	?/?	80/167	216/216	257/257	163/163	107/121	191/191	216/200	133/133	156/181	67/67	150/150	167/167	134/134	159/218	120/120	71/80	156/156	121/132	?/?	153/153	159/159	114/294
H243	132/132	117/117	98/98	113/113	136/136	146/146	112/141	210/210	220/220	175/175	?/?	?/?	147/147	?/?	132/132	216/216	257/257	130/130	107/121	191/191	216/200	133/133	156/203	67/67	150/150	135/148	173/173	156/242	57/57	71/80	156/156	130/140	?/?	153/159	159/159	294/294
H244	132/132	117/117	98/111	113/113	136/136	146/146	141/141	182/210	170/170	175/175	114/114	210/210	147/147	189/189	105/132	?/?	252/317	130/130	?/?	191/191	200/200	133/133	156/181	72/72	85/85	129/167	134/134	75/75	57/57	71/106	156/173	132/147	?/?	153/159	123/123	292/292
H245	132/132	117/117	98/98	113/113	136/136	146/146	141/141	182/210	170/170	175/141	114/114	210/210	147/147	189/189	80/167	216/216	252/317	130/130	107/121	191/191	200/200	116/127	156/181	65/65	140/140	135/148	208/208	153/242	130/149	71/80	156/184	132/147	?/?	153/159	123/123	292/292
H246	132/132	117/117	98/98	113/113	136/136	146/146	141/141	182/210	220/170	175/175	114/114	210/210	147/147	189/189	80/167	216/216	252/317	130/130	107/121	191/191	?/?	127/133	156/181	65/65	85/85	135/148	134/173	156/203	341/341	71/80	156/184	132/147	?/?	153/159	137/257	292/292
H247	132/132	117/117	98/98	113/113	136/136	146/146	141/141	210/210	170/170	175/175	114/114	?/?	147/147	189/189	95/132	216/216	252/284	112/130	?/?	191/191	200/200	133/133	156/203	65/65	150/150	129/167	126/126	156/203	341/341	71/80	156/156	132/132	?/?	153/153	145/257	294/294
H248	132/132	117/117	98/98	113/113	136/136	146/146	112/112	210/210	?/?	?/?	114/114	?/?	147/147	189/189	132/132	241/241	257/257	83/173	107/121	191/191	200/200	80/173	156/156	72/72	150/150	135/148	134/134	156/203	130/130	71/116	156/156	132/132	?/?	148/153	145/257	294/294
H249	132/132	117/117	98/98	113/113	136/136	146/146	112/141	210/210	220/170	175/175	114/114	?/?	147/147	189/189	95/132	216/216	257/257	112/130	107/121	191/191	216/200	133/133	156/156	67/67	140/150	135/135	126/126	156/218	341/341	71/161	156/156	132/132	?/?	148/153	123/123	114/294
H250	132/132	117/117	98/98	113/113	136/136	?/?	141/141	182/210	?/?	?/?	114/114	210/210	211/147	189/189	132/132	241/241	252/252	130/130	107/136	191/191	200/200	127/133	156/181	72/72	140/150	167/167	129/129	156/203	94/94	71/80	156/184	132/147	?/?	148/153	137/145	292/292
H251	132/132	117/117	98/98	113/113	136/136	?/?	141/141	182/210	170/170	175/175	114/114	210/210	147/147	189/189	105/132	216/216	?/?	130/130	107/121	191/191	200/200	116/133	156/156	72/72	150/150	129/167	134/173	159/159	130/130	71/80	156/184	132/132	?/?	153/153	137/137	114/292
H252	132/132	117/117	98/98	113/113	136/136	146/146	112/141	210/210	220/170	175/141	114/114	210/210	211/147	252/189	105/132	216/216	252/252	130/130	62/121	191/191	200/200	133/133	156/203	67/67	140/150	135/167	129/129	156/203	130/149	71/80	156/184	132/140	?/?	153/159	123/137	292/292
H253	132/132	117/117	98/98	113/113	136/136	146/146	112/141	210/210	220/220	175/175	114/114	187/187	147/147	189/189	95/132	?/?	252/317	130/130	?/?	191/191	200/200	133/133	156/181	67/67	150/150	135/167	134/134	159/159	130/130	71/80	156/156	132/132	?/?	159/148	123/123	292/292
H254	132/132	117/117	98/98	113/113	136/136	146/146	141/141	210/210	170/170	175/175	?/?	?/?	147/147	?/?	132/132	216/241	252/252	130/130	107/121	191/191	200/200	127/133	156/181	67/67	140/140	135/148	129/129	156/203	130/130	71/80	156/184	132/132	?/?	148/153	145/257	268/268
H255	89/132	117/117	98/98	113/113	136/114	146/146	112/141	210/210	220/170	175/175	?/?	?/?	?/?	?/?	132/132	216/241	252/252	130/130	?/?	191/191	200/200	116/133	156/181	67/67	150/150	129/167	129/173	156/203	57/149	71/80	156/184	132/132	?/?	148/153	137/257	268/268
H256	89/132	117/117	98/98	113/113	136/136	146/146	112/141	210/210	220/170	175/141	114/114	210/210	147/147	189/189	105/132	216/216	257/257	130/130	?/?	191/191	200/200	127/133	156/181	67/67	140/150	135/135	126/126	159/159	94/94	71/106	156/184	130/140	?/?	153/159	145/159	292/292
H257	89/132	117/117	98/98	113/113	136/136	146/146	141/141	210/210	170/170	175/175	114/114	?/?	211/147	189/189	95/105	216/216	252/252	83/173	?/?	191/191	200/200	133/133	156/203	65/65	140/150	135/135	126/166	159/159	130/130	71/106	156/156	130/140	?/?	148/148	123/137	292/292
H258	132/132	117/117	98/98	113/113	136/136	146/146	141/141	210/210	220/170	175/175	114/114	?/?	147/147	189/189	132/132	241/241	257/257	112/130	107/121	191/191	200/200	133/133	156/181	65/65	150/150	135/148	126/126	159/159	130/130	71/80	156/156	130/130	?/?	153/153	123/123	292/292
H259	132/132	117/117	98/111	113/113	136/136	146/146	141/141	182/210	170/170	175/175	114/114	?/?	211/147	189/189	132/132	216/216	252/317	130/130	?/?	191/191	200/200	133/133	154/203	?/?	150/150	135/135	129/129	159/159	130/130	71/80	156/184	130/147	?/?	148/153	137/145	290/290
H260	132/132	117/117	98/111	113/113	136/136	146/146	141/141	182/210	170/170	175/175	114/114	?/?	211/147	189/189	105/132	216/216	252/317	130/130	?/?	191/191	200/200	116/133	154/154	67/67	?/?	129/167	129/173	159/159	130/149	71/80	156/184	132/132	?/?	148/153	145/159	290/290
H261	132/132	117/117	98/111	113/113	136/136	146/146	141/141	210/210	220/220	175/175	114/114	210/210	211/147	189/189	95/132	216/216	252/252	130/130	107/121	191/191	200/200	116/133	154/203	67/67	140/150	129/167	126/126	156/203	120/120	71/80	156/156	132/132	?/?	153/159	137/145	292/292
H262	132/132	117/117	98/98	113/113	136/136	146/146	141/141	210/210	220/220	175/175	114/114	187/187	211/147	189/189	105/132	216/216	252/252	130/130	107/144	191/191	200/200	133/133	156/203	67/67	150/150	135/167	134/173	159/218	130/130	71/106	156/156	130/140	?/?	153/153	137/145	292/292
H263	132/132	117/117	98/98	113/113	136/136	146/146	141/141	182/210	220/170	175/175	?/?	?/?	?/?	?/?	80/167	216/241	252/317	130/163	107/144	191/191	200/200	116/133	156/203	72/72	140/150	135/148	129/129	159/218	130/130	71/80	156/184	132/147	?/?	148/153	145/159	292/292
H264	132/132	117/117	98/98	113/113	136/136	146/146	141/141	210/210	170/170	175/175	114/114	210/210	147/147	189/189	105/132	241/241	257/257	130/163	107/121	191/191	216/200	133/133	156/181	67/67	140/150	135/167	134/134	159/218	130/130	71/106	156/156	132/132	?/?	153/153	123/123	292/292
H265	132/132	117/117	98/98	113/113	136/136	146/146	141/141	210/210	220/170	175/175	114/114	187/187	147/147	189/189	105/132	216/216	252/317	163/163	107/121	191/191	200/200	133/133	156/181	72/72	150/150	135/167	126/166	156/156	130/130	71/106	156/156	132/132	?/?	148/148	123/123	268/268
H266	132/132	117/117	98/98	113/113	136/136	146/146	141/141	210/210	220/170	175/175	114/114	?/?	147/147	189/189	105/132	216/216	257/257	130/163	107/121	191/191	216/200	133/133	156/181	67/67	150/150	135/167	134/134	159/218	341/341	71/106	156/156	132/132	?/?	153/153	123/123	114/292
H267	132/132	117/117	98/111	113/113	136/136	146/146	141/141	210/210	170/170	175/175	114/114	?/?	211/147	189/189	95/132	?/?	252/252	130/130	107/121	191/191	200/200	116/133	156/203	72/72	140/150	135/167	126/126	156/203	94/94	71/80	156/156	132/132	?/?	148/159	123/145	292/292
H268	132/132	117/117	98/98	113/113	136/136	146/146	141/141	210/210	220/220	175/175	114/114	210/210	211/147	189/189	105/132	?/?	252/252	130/153	?/?	191/191	200/200	133/133	156/181	72/72	150/150	135/167	134/173	156/203	?/?	71/80	156/156	132/132	?/?	153/159	123/137	292/292
H269	132/132	117/117	98/98	113/113	136/136	146/146	112/141	210/210	?/?	175/175	?/?	?/?	?/?	?/?	105/105	216/216	252/252	112/163	107/121	191/191	216/200	133/133	156/156	104/104	150/150	167/167	134/134	156/156	341/341	71/106	156/156	140/140	?/?	148/159	123/137	294/294
H270	132/132	117/117	98/98	113/113	136/136	146/146	141/141	210/210	220/220	175/175	114/114	?/?	147/147	189/189	105/132	216/216	252/252	112/163	107/121	191/191	?/?	133/133	156/203	?/?	140/150	135/135	134/134	153/153	130/130	71/106	156/156	132/132	?/?	148/159	137/145	292/292
H271	132/132	117/117	98/98	113/113	136/136	146/146	112/141	210/210	170/170	175/175	114/114	187/187	211/147	189/189	95/132	216/216	232/232	83/173	107/121	191/191	200/200	133/133	?/?	72/72	150/150	135/148	134/134	159/159	130/130	80/80	156/156	132/132	?/?	153/159	123/137	292/292
H272	132/132	117/117	98/111	113/113	136/136	146/146	141/141	210/210	220/220	175/175	114/114	?/?	147/147	189/189	105/132	216/216	252/252	130/163	?/?	191/191	200/200	133/133	156/156	67/67	150/150	148/148	134/173	156/203	341/341	71/80	156/156	132/140	?/?	153/159	123/137	294/294
H273	132/132	117/117	?/?	113/113	136/136	146/146	112/141	210/210	220/170	175/175	114/114	187/187	211/147	189/189	105/132	216/216	252/252	83/173	107/121	191/191	200/200	133/133	156/156	67/67	140/150	135/135	134/134	156/203	130/130	71/71	156/184	132/140	?/?	153/159	123/137	292/292
H274	?/?	117/117	98/111	113/113	136/136	146/146	112/141	210/210	170/170	175/175	114/114	210/210	211/211	189/189	105/132	241/241	252/317	130/130	107/121	191/191	200/200	133/133	154/181	72/72	140/150	135/148	173/173	159/159	341/341	106/80	156/184	130/140	?/?	153/159	123/137	292/292
H275	89/132	117/117	98/111	113/113	?/?	146/146	141/141	210/210	170/170	175/175	114/114	187/187	147/147	189/189	105/132	216/216	252/317	130/163	107/121	191/191	200/200	133/133	154/154	72/72	140/150	135/167	134/173	156/156	120/120	71/80	156/156	132/140	?/?	153/159	123/123	114/292
H276	132/132	117/117	98/111	113/113	136/136	146/146	141/141	?/?	220/170	175/175	114/114	210/210	211/147	189/189	95/132	216/241	232/232	83/173	107/121	191/191	200/200	133/133	156/181	67/67	140/150	129/167	126/166	159/173	120/120	106/80	156/156	132/140	?/?	153/153	123/137	282/282
H277	132/132	117/117	98/98	113/113	136/136	146/146	141/141	182/210	220/170	175/175	114/114	187/187	211/147	189/189	132/142	216/216	252/252	112/163	107/121	191/191	216/200	127/133	156/181	67/67	140/150	135/167	173/173	156/203	57/57	71/80	156/184	132/140	?/?	153/153	145/159	292/292
H278	89/132	117/117	98/111	113/113	136/136	146/146	112/141	210/210	220/170	175/175	114/114	?/?	211/147	189/189	95/132	216/216	252/252	130/130	?/?	191/191	200/200	133/133	156/181	72/72	140/150	129/167	126/126	159/159	120/120	106/80	156/156	132/140	?/?	148/153	123/137	114/282
H279	132/132	117/117	98/98	113/113	136/136	146/146	?/?	210/210	?/?	175/175	?/?	187/187	?/?	189/189	95/132	216/216	252/317	83/173	107/121	191/191	200/200	80/173	156/181	67/67	140/150	129/167	126/126	159/159	341/341	106/80	156/156	132/132	?/?	148/153	123/137	282/282
H280	132/132	117/117	98/98	113/113	136/136	146/146	112/141	210/210	220/220	175/175	?/?	?/?	?/?	189/189	95/132	216/216	252/317	83/173	121/121	191/191	216/200	133/133	156/181	67/67	140/150	135/167	126/126	159/159	130/130	106/80	156/156	132/132	?/?	153/153	123/137	282/282
H281	132/132	117/117	98/98	113/113	136/136	146/146	141/141	210/210	170/170	175/175	114/114	210/210	147/147	189/189	105/132	216/216	252/252	83/173	107/121	191/191	200/200	133/133	156/203	67/67	140/150	135/148	134/173	159/159	341/341	106/80	156/156	130/140	?/?	153/153	137/257	292/292
H282	132/132	117/117	98/98	113/113	136/136	146/146	141/141	182/210	220/170	175/175	114/114	210/210	211/147	189/189	132/132	?/?	252/252	112/130	121/121	191/191	216/200	127/133	156/156	?/?	140/150	135/148	173/173	156/203	341/341	71/80	156/184	132/132	?/?	148/153	145/257	292/292
H283	89/132	117/117	98/98	113/113	136/114	146/146	112/141	182/210	220/220	175/175	114/114	?/?	147/147	189/189	80/167	?/?	?/?	130/130	107/121	191/191	216/200	?/?	156/181	104/104	150/150	167/167	173/173	156/203	130/149	80/80	156/173	132/132	?/?	148/153	137/137	292/292
H284	89/132	117/117	98/98	113/113	?/?	146/146	141/141	182/210	170/170	175/175	?/?	210/210	?/?	?/?	80/142	216/216	?/?	83/173	107/121	191/191	200/200	133/133	156/181	72/72	140/150	129/167	129/129	159/159	130/149	71/80	156/184	132/140	?/?	148/153	145/145	292/292
H285	132/132	117/117	98/98	113/113	?/?	146/146	112/141	182/210	220/220	175/175	114/114	210/210	147/147	189/189	132/132	?/?	252/252	112/130	107/121	191/191	200/200	127/133	?/?	67/67	150/150	167/167	173/173	156/203	120/120	71/80	156/173	132/132	?/?	148/153	137/145	292/292
H286	89/132	117/117	98/98	113/113	136/136	146/146	141/141	182/210	170/170	175/175	114/114	?/?	147/147	189/189	132/132	241/241	252/317	112/163	107/121	191/191	200/200	133/133	156/203	67/67	?/?	129/167	129/129	159/159	130/130	71/80	156/184	132/147	?/?	?/?	257/145	292/292
H289	132/132	117/117	98/98	113/113	136/136	146/172	112/141	210/210	220/170	175/175	?/?	?/?	?/?	?/?	105/105	216/216	252/317	130/163	107/121	191/191	?/?	133/133	154/181	?/?	140/150	135/148	173/173	159/159	57/57	71/80	156/156	132/132	?/?	148/159	137/137	294/294
H290	132/132	117/117	98/98	113/113	136/136	146/146	141/141	210/210	220/220	175/175	114/114	?/?	147/147	252/252	132/132	216/216	252/252	130/163	107/121	191/191	?/?	116/133	156/181	67/67	150/150	135/148	173/173	173/173	120/120	71/80	156/173	132/140	?/?	153/153	145/159	294/294
H291	132/132	117/117	98/98	113/113	136/136	146/146	141/141	210/210	220/220	175/175	114/114	210/210	211/147	?/?	105/132	?/?	252/252	130/130	107/121	191/191	216/200	116/133	156/203	67/67	150/150	148/148	134/173	159/218	120/120	80/106	156/156	140/140	?/?	148/148	137/137	294/294
H292	132/132	117/117	98/98	113/113	136/136	?/?	141/141	182/210	220/170	175/175	114/114	187/187	211/147	189/189	132/132	150/150	252/317	112/163	107/144	191/191	216/200	116/133	156/203	65/65	85/85	135/167	129/173	159/218	341/341	71/80	156/184	132/147	?/?	?/?	145/159	292/292
H293	132/132	117/117	98/98	113/113	136/136	?/?	112/141	210/210	220/170	175/175	114/114	210/210	147/147	189/189	105/132	?/?	252/252	130/163	107/121	191/191	200/200	133/133	156/203	67/67	140/150	135/135	126/166	159/159	341/341	80/106	156/156	132/132	?/?	148/153	123/137	292/292
H294	132/132	117/117	98/98	113/113	136/136	146/146	112/141	210/210	220/170	175/175	114/114	210/210	147/147	189/189	105/132	216/216	257/257	130/130	107/121	191/191	?/?	133/133	156/156	?/?	150/150	135/148	129/129	159/218	341/341	80/80	156/184	130/140	?/?	153/153	145/159	292/292
H295	132/132	117/117	98/111	113/113	136/136	146/146	141/141	210/210	170/170	175/175	114/114	?/?	211/147	189/189	95/132	216/216	232/317	130/163	107/121	191/191	?/?	133/133	154/154	67/67	150/150	135/148	134/173	159/159	341/341	71/80	156/184	140/140	?/?	153/153	123/123	268/268
H296	132/132	117/117	98/98	113/113	136/136	146/146	141/141	210/210	220/220	175/175	114/114	187/187	147/147	189/189	105/132	216/241	257/257	130/130	107/121	191/191	216/200	133/133	154/154	67/67	150/150	129/167	134/176	159/173	120/120	106/106	156/156	132/132	166/192	148/153	137/137	?/?
H297	?/?	117/117	98/98	113/113	136/136	146/146	141/141	210/210	220/220	175/141	114/114	?/?	211/147	189/189	105/132	216/216	257/257	130/163	107/121	191/191	200/200	127/133	154/203	72/72	150/150	135/167	126/126	156/203	120/120	71/106	?/?	130/142	162/162	153/159	145/145	292/292
H298	?/?	117/117	98/98	?/?	136/136	146/146	141/141	210/210	220/170	175/175	?/?	?/?	147/147	189/189	95/132	216/216	232/232	130/130	107/121	191/191	216/200	133/133	156/181	72/72	150/150	129/167	126/166	159/212	341/341	71/106	?/?	132/132	162/192	148/153	123/123	292/292
H299	?/?	117/117	98/98	113/113	136/136	146/146	141/141	210/210	?/?	175/175	114/114	187/187	211/147	189/189	132/132	216/241	252/284	130/163	107/121	191/191	200/200	116/133	156/156	72/72	150/150	135/135	126/166	156/203	120/120	71/80	156/184	132/142	162/214	148/148	123/123	292/292
H300	?/?	117/117	98/98	113/113	136/136	146/146	141/141	210/210	220/220	175/175	?/?	?/?	211/147	189/189	105/132	216/216	252/284	130/130	107/144	191/191	200/200	116/133	156/203	67/67	150/150	129/167	134/173	159/212	120/120	71/106	?/?	130/130	166/166	153/153	137/137	294/294
H301	?/?	117/117	98/98	113/113	136/136	146/172	112/141	210/210	?/?	?/?	?/?	?/?	147/147	189/189	132/132	?/?	257/284	83/173	107/121	191/191	216/216	133/133	156/156	67/67	150/150	135/135	134/173	159/212	120/120	71/80	156/184	130/142	162/214	153/153	123/123	294/294
H302	?/?	117/117	98/98	113/113	136/136	146/146	141/141	210/210	170/170	175/175	114/114	210/210	147/147	189/189	105/132	216/216	252/252	83/173	107/121	191/191	216/200	133/133	156/203	67/67	150/150	135/135	134/134	159/212	120/120	106/71	?/?	130/142	166/192	153/159	137/137	292/292
H303	?/?	117/117	98/98	113/113	136/136	146/146	141/141	210/210	220/220	175/175	114/114	187/187	211/147	189/189	105/132	241/241	222/284	130/130	107/144	191/191	200/200	116/133	156/203	67/67	150/150	129/167	134/173	159/212	130/130	106/71	?/?	132/132	166/166	153/153	137/145	292/292
H304	132/132	117/117	98/98	113/113	136/136	146/146	141/141	210/210	220/220	175/175	114/114	210/187	211/147	189/189	105/132	216/216	252/252	130/130	107/144	191/191	200/200	133/133	156/203	67/67	150/150	135/135	134/173	159/212	130/130	106/71	156/156	130/142	166/166	153/153	137/145	294/294
H305	132/132	117/117	98/98	113/113	136/136	?/?	112/141	210/210	220/220	175/175	114/114	210/187	147/147	189/189	132/132	216/216	232/284	83/173	107/121	191/191	216/200	133/133	156/181	72/72	150/150	135/135	134/173	156/242	120/120	71/80	?/?	130/142	162/214	153/153	145/145	292/292
H306	132/132	117/117	98/98	113/113	136/136	146/146	112/141	210/210	220/220	175/175	?/?	?/?	147/147	189/189	132/132	216/241	222/222	130/163	107/121	191/191	216/200	133/133	154/203	72/72	150/150	135/135	173/173	156/242	341/341	71/80	?/?	130/142	162/214	153/159	145/257	292/292
H307	89/132	117/117	98/98	113/113	136/136	146/146	141/141	182/210	220/220	175/175	114/114	210/187	147/147	189/189	132/132	216/216	252/252	112/130	107/121	191/191	216/200	127/133	154/154	67/67	150/150	135/135	173/173	75/75	341/341	71/80	?/?	132/132	166/166	148/153	145/145	292/292
H308	132/132	117/117	?/?	113/113	136/136	146/146	112/141	210/210	220/220	175/175	?/?	?/?	147/147	189/189	132/132	?/?	257/257	130/163	107/121	191/191	216/200	133/133	181/181	67/67	150/150	135/135	173/173	156/242	120/120	71/116	?/?	130/142	162/214	153/159	145/145	292/292
H309	?/?	117/117	98/98	113/113	136/136	146/146	141/141	210/210	170/170	175/175	114/114	187/187	147/147	189/189	95/132	241/241	252/252	83/173	107/121	191/191	216/200	133/133	154/181	67/67	140/150	129/167	126/126	159/159	130/130	71/106	?/?	130/142	162/214	148/153	123/137	292/292
H310	?/?	117/117	98/111	?/?	136/136	146/146	112/112	210/210	220/170	175/175	?/?	187/187	211/147	189/189	95/132	216/216	222/222	83/83	107/121	191/191	200/200	116/133	154/154	72/72	150/150	135/135	126/166	?/?	341/341	71/116	?/?	130/130	162/214	148/148	123/137	292/292
H311	?/?	117/117	98/111	113/113	136/114	146/146	112/141	182/210	170/170	175/175	114/114	210/210	211/147	189/189	132/132	216/216	222/222	130/163	62/62	191/191	200/200	133/133	154/181	67/67	140/140	129/167	129/173	159/159	341/341	71/106	?/?	130/142	162/192	148/153	123/123	292/292
H312	?/?	117/117	98/111	?/?	136/136	146/146	112/141	210/210	170/170	175/175	114/114	187/187	211/147	189/189	95/132	216/216	232/257	83/173	107/121	191/191	200/200	116/133	154/181	67/67	150/150	135/135	134/134	159/159	120/120	71/80	?/?	132/132	162/214	153/153	123/137	292/292
H313	?/?	117/117	98/98	113/113	136/136	146/146	112/141	210/210	170/170	175/175	114/114	210/210	147/147	189/189	132/132	216/216	257/257	83/173	107/121	191/191	216/200	133/133	156/156	67/67	150/150	135/167	129/173	159/212	341/341	71/80	156/156	130/142	162/162	153/153	145/145	292/292
H314	?/?	117/117	98/111	113/113	136/136	146/146	112/141	210/210	170/170	175/175	?/?	187/187	211/147	189/189	95/132	216/216	252/317	130/163	107/121	191/191	200/200	116/133	154/181	67/67	150/150	129/167	126/166	159/159	120/120	71/80	156/156	130/132	162/162	148/153	123/137	?/?
H315	?/?	117/117	98/98	113/113	136/136	146/146	141/141	182/210	170/170	175/175	114/114	210/210	211/147	189/189	105/132	216/216	232/232	130/130	107/121	191/191	200/200	133/133	154/154	67/67	150/150	167/167	129/173	159/159	120/120	71/80	?/?	132/132	162/214	148/153	123/123	268/268
H316	132/132	117/117	98/111	113/113	136/136	146/146	141/141	182/210	220/170	175/175	114/114	187/187	211/147	189/189	132/132	216/216	232/232	130/130	121/121	191/191	200/200	133/133	156/203	67/67	140/140	129/167	129/173	159/159	341/341	71/80	156/184	130/142	166/192	148/153	137/145	290/290
H317	132/132	117/117	98/111	113/113	136/136	146/146	141/141	210/210	170/170	175/175	114/114	210/210	211/147	189/189	95/132	216/216	252/317	83/173	107/121	191/191	200/200	133/133	156/203	67/67	140/140	135/148	173/173	156/203	130/130	71/80	156/156	130/142	166/166	153/159	145/145	292/292
H318	132/132	117/117	98/98	113/113	136/136	146/146	112/141	210/210	170/170	175/175	114/114	?/?	211/147	189/189	95/132	216/216	257/257	83/173	107/121	191/191	200/200	133/133	156/181	72/72	150/150	135/135	134/134	156/203	130/130	71/80	?/?	132/142	162/162	153/159	123/137	292/292
H319	132/132	117/117	98/111	113/113	?/?	146/146	141/141	182/210	170/170	175/175	114/114	210/210	211/147	189/189	132/132	216/216	232/232	130/130	107/121	191/191	200/200	133/133	154/181	67/67	140/140	135/135	129/173	159/159	57/149	71/80	?/?	132/142	162/214	148/153	137/145	282/282
H320	132/132	117/117	98/111	113/113	136/136	146/146	141/141	182/210	170/170	175/175	114/114	210/210	211/147	189/189	132/132	216/216	232/257	130/130	107/121	191/191	200/200	133/133	154/181	72/72	140/140	135/135	129/173	156/156	130/130	71/80	?/?	132/132	162/214	148/148	137/145	282/282
H321	?/?	117/117	98/98	113/113	136/136	146/146	141/141	210/210	170/170	175/175	?/?	?/?	147/147	189/189	?/?	241/241	232/257	130/130	107/121	191/191	216/200	133/133	154/181	67/67	150/150	135/135	134/134	156/203	120/120	71/80	156/156	132/132	157/157	153/159	123/137	292/292
H322	?/?	117/117	98/111	113/113	136/136	146/146	141/141	210/210	170/170	175/175	?/?	210/210	147/147	189/189	132/132	216/216	?/?	130/130	107/121	191/191	200/200	133/133	154/181	67/67	140/150	129/167	126/126	156/156	120/120	71/80	156/184	132/132	162/192	148/148	137/145	292/292
H323	?/?	117/117	98/111	113/113	136/136	146/146	112/141	210/210	220/220	175/141	114/114	210/210	147/147	189/189	95/132	216/216	257/257	83/173	107/121	191/191	200/200	133/133	156/181	67/67	140/150	135/135	134/134	156/212	130/149	71/80	?/?	130/142	162/192	148/153	123/123	292/292
H324	?/?	117/117	98/111	113/113	?/?	146/146	141/141	182/210	170/170	175/175	114/114	210/210	147/147	189/189	132/132	216/216	?/?	83/173	107/121	191/191	200/200	133/133	154/203	67/67	140/140	135/167	129/129	156/212	130/130	71/80	?/?	132/132	?/?	148/148	145/145	114/292
H325	?/?	117/117	98/98	113/113	136/136	146/146	141/141	210/210	170/170	175/175	114/114	210/210	147/147	189/189	132/132	216/216	?/?	83/173	107/144	191/191	200/200	133/133	154/203	67/67	150/150	135/135	129/129	156/203	130/130	71/80	?/?	130/147	166/166	148/153	145/145	282/282
H326	?/?	117/117	98/98	113/113	136/136	146/146	112/141	210/210	170/170	175/175	114/114	?/?	147/147	189/189	132/132	216/216	?/?	83/173	107/121	191/191	200/200	133/133	181/181	67/67	150/150	135/135	129/129	159/159	130/130	71/80	?/?	130/130	162/214	153/153	145/145	292/292
H327	?/?	117/117	98/98	113/113	136/136	146/172	141/141	210/210	?/?	175/175	?/?	?/?	147/147	189/189	132/132	?/?	?/?	83/173	107/121	191/191	200/200	116/133	154/181	72/72	150/150	135/135	126/166	156/181	?/?	71/80	?/?	130/130	162/214	148/148	123/123	292/292
H328	132/132	117/117	98/98	113/113	136/136	146/146	141/141	210/210	?/?	175/175	114/114	187/187	211/147	189/189	132/132	216/216	252/252	83/173	107/107	191/191	200/200	133/133	156/203	67/67	150/150	129/167	126/126	159/159	?/?	71/106	?/?	130/147	166/166	153/159	137/137	282/282
H329	89/132	117/117	98/98	113/113	136/136	146/146	141/141	182/210	220/170	175/175	114/114	210/210	211/147	189/189	132/132	216/241	257/257	130/130	107/121	191/191	216/200	127/133	154/203	67/67	140/140	135/135	173/173	156/203	?/?	71/71	156/184	130/142	162/162	148/153	145/145	292/292
H330	132/132	117/117	98/98	113/113	136/136	?/?	112/141	210/210	170/170	175/175	114/114	?/?	147/147	189/189	132/132	216/216	?/?	83/173	107/121	191/191	?/?	133/133	181/181	67/67	150/150	135/135	129/129	159/159	?/?	71/80	?/?	130/142	162/214	153/153	145/145	292/292
H331	89/89	117/117	98/98	113/113	136/136	?/?	141/141	182/210	220/220	175/175	?/?	?/?	147/147	189/189	105/132	216/216	252/252	83/173	107/121	191/191	200/200	127/133	156/203	67/67	?/?	135/135	173/173	75/75	?/?	71/71	156/184	130/142	166/166	?/?	145/145	292/292
H332	132/132	117/117	98/98	113/113	136/136	146/172	112/112	210/210	170/170	175/175	114/114	?/?	147/147	252/189	95/105	216/216	252/317	130/163	107/121	191/191	200/200	133/133	156/181	67/67	150/150	135/135	126/126	156/203	120/120	71/80	?/?	130/142	162/162	148/153	123/145	292/292
H333	?/?	117/117	98/98	?/?	136/136	146/146	141/141	210/210	220/170	175/175	114/114	210/210	147/147	189/189	?/?	216/216	252/252	83/173	107/121	191/191	200/200	133/133	154/154	67/67	150/150	129/167	?/?	156/203	130/130	71/80	?/?	132/132	162/214	153/153	123/123	292/292
H334	?/?	117/117	98/98	113/113	136/136	146/146	141/141	210/210	220/170	175/175	?/?	187/187	147/147	189/189	95/132	241/241	257/257	130/163	107/121	191/191	216/200	133/133	154/181	65/65	140/150	135/135	134/134	156/181	130/130	71/106	?/?	132/132	162/214	148/153	123/123	292/292
H335	?/?	117/117	98/111	113/113	136/136	146/146	141/141	182/210	170/170	175/175	114/114	?/?	147/147	189/189	132/132	241/241	252/317	83/173	107/121	191/191	200/200	116/133	154/154	67/67	140/140	135/135	129/129	75/181	130/130	71/80	?/?	130/142	162/214	148/148	145/159	?/?
H336	?/?	117/117	98/98	113/113	136/136	146/146	141/141	210/210	220/170	175/175	114/114	?/?	147/147	189/189	132/132	241/241	?/?	130/163	107/121	191/191	216/216	133/133	154/181	65/65	150/150	135/135	126/173	159/242	120/120	71/106	?/?	130/142	162/192	153/153	145/159	114/292
H337	?/?	117/117	98/98	113/113	136/136	146/146	141/141	210/210	170/170	175/175	?/?	187/187	147/147	189/189	95/132	216/216	232/257	83/83	107/107	191/191	216/200	80/173	154/181	67/67	150/150	135/135	134/134	156/181	130/130	71/116	156/156	130/142	162/214	153/153	123/123	114/292
H338	?/?	117/117	98/98	113/113	136/136	146/146	141/141	182/210	220/170	175/175	?/?	210/210	147/147	189/189	132/142	216/216	252/252	83/83	107/121	191/191	216/200	127/133	154/181	72/72	140/140	135/135	173/173	156/203	?/?	71/80	?/?	130/142	166/166	?/?	145/145	114/290
H339	?/?	117/117	98/98	113/113	136/136	146/146	141/141	182/210	220/170	?/?	160/160	?/?	147/147	189/189	132/132	216/216	?/?	130/130	107/121	191/191	200/200	?/?	154/154	67/67	140/140	129/167	?/?	75/203	120/120	71/80	156/184	132/132	166/166	148/153	145/145	290/290
H340	89/132	117/117	98/98	113/113	136/136	146/172	141/141	182/210	220/220	175/175	?/?	?/?	?/?	189/189	132/132	216/216	?/?	83/173	107/121	191/191	216/216	127/133	154/203	72/72	150/150	135/135	134/173	156/203	130/149	71/80	156/184	130/142	166/166	148/148	145/145	290/290
H341	132/132	117/117	98/98	113/113	136/136	146/172	141/141	210/210	170/170	175/175	114/114	187/187	147/147	189/189	95/132	?/?	?/?	130/130	107/121	191/191	200/200	116/133	154/181	67/67	150/150	129/167	126/126	159/159	120/120	71/80	156/156	130/147	166/166	148/153	123/137	290/290
H342	132/132	117/117	98/98	113/113	136/136	146/146	141/141	210/210	170/170	175/175	114/114	?/?	147/147	189/189	132/132	216/216	252/252	83/173	107/107	191/191	200/200	133/133	156/203	67/67	150/150	148/148	129/129	159/159	130/130	71/80	156/156	130/147	166/166	148/148	145/145	290/290
H343	132/132	117/117	98/98	113/113	136/136	146/146	141/141	210/210	170/170	175/175	114/114	?/?	147/147	189/189	132/132	216/216	257/257	130/163	107/121	191/191	200/200	133/133	154/181	65/65	150/150	135/135	126/126	159/203	130/130	116/116	156/156	130/147	166/166	153/159	145/159	292/292
H344	132/132	117/117	98/98	113/113	136/136	146/146	141/141	210/210	170/170	175/175	114/114	?/?	147/147	189/189	132/132	241/241	257/257	130/163	107/121	191/191	200/200	133/133	154/154	72/72	150/150	135/135	129/129	156/156	130/130	71/80	?/?	132/132	166/166	153/159	123/123	292/292
H345	?/?	117/117	98/98	?/?	136/136	146/146	141/141	210/210	170/170	175/175	114/114	?/?	147/147	189/189	132/132	216/216	252/252	83/173	107/107	191/191	200/200	133/133	154/181	72/72	150/150	135/135	134/134	156/156	130/130	71/80	156/156	132/132	166/166	153/159	145/145	290/290
H346	?/?	117/117	98/98	113/113	136/136	146/146	141/141	210/210	170/170	175/175	114/114	?/?	147/147	189/189	132/132	?/?	257/257	83/83	107/121	191/191	216/200	133/133	154/181	67/67	150/150	135/135	173/173	159/242	?/?	71/80	?/?	132/132	162/162	153/153	145/145	292/292
H347	?/?	117/117	98/98	113/113	136/136	146/146	112/112	210/210	170/170	175/175	114/114	?/?	147/147	189/189	132/132	216/216	252/252	83/173	107/121	191/191	200/200	133/133	154/181	72/72	150/150	135/135	129/129	159/159	120/120	71/80	156/156	130/147	166/166	153/159	123/123	292/292
H348	?/?	117/117	111/111	113/113	136/136	146/146	112/112	210/210	?/?	175/175	114/114	?/?	?/?	189/189	132/132	?/?	?/?	83/173	107/121	191/191	200/200	133/133	154/181	72/72	150/150	148/148	129/129	159/159	120/120	71/80	156/173	132/132	166/166	153/153	123/123	114/290
H349	?/?	117/117	98/98	113/113	136/136	?/?	141/141	210/210	220/220	141/141	114/114	?/?	147/147	189/189	132/132	216/216	257/257	83/173	107/144	191/191	216/216	133/133	154/181	72/72	150/150	135/135	173/173	159/159	130/130	71/80	156/156	130/142	166/166	153/159	137/137	114/290
H350	?/?	117/117	98/98	113/113	136/136	146/146	112/112	210/210	170/170	?/?	114/114	?/?	147/147	189/189	132/132	?/?	257/257	83/173	107/121	191/191	216/200	133/133	181/181	72/72	150/150	135/135	129/129	159/159	120/120	71/80	?/?	132/132	166/166	153/153	123/123	114/292
H351	?/?	117/117	98/111	113/113	?/?	146/146	141/141	210/210	220/220	175/175	114/114	?/?	211/147	189/189	132/132	?/?	?/?	130/163	107/121	191/191	200/200	133/133	154/154	108/108	150/150	135/167	173/173	159/159	120/120	71/80	156/184	132/132	166/166	153/159	123/137	290/290
H352	132/132	117/117	98/98	113/113	136/136	146/146	141/141	210/210	170/170	175/175	114/114	?/?	211/147	189/189	105/132	216/216	?/?	83/173	62/62	191/191	200/200	133/133	154/203	72/72	150/150	135/135	134/173	159/159	94/94	71/106	156/156	132/132	166/166	153/153	137/145	290/290
H353	132/132	117/117	98/98	113/113	136/136	146/146	112/112	210/210	170/170	175/175	114/114	187/187	211/147	189/189	95/105	?/?	257/257	83/173	107/121	191/191	200/200	133/133	154/181	67/67	140/150	?/?	129/129	159/159	130/130	71/80	?/?	130/142	162/214	153/159	123/123	292/292
H354	132/132	117/117	98/111	113/113	136/136	146/146	141/141	210/210	220/170	175/175	114/114	?/?	211/147	189/189	?/?	216/216	232/232	130/163	107/121	191/191	200/200	133/133	156/203	67/67	150/150	135/135	173/173	156/181	120/120	106/106	156/156	130/142	166/166	153/153	137/137	290/290
H355	132/132	117/117	98/98	113/113	136/136	146/146	141/141	210/210	170/170	175/175	114/114	187/187	211/211	189/189	105/105	216/216	232/232	130/163	107/121	191/191	200/200	133/133	154/203	72/72	150/150	148/148	134/134	159/159	120/120	106/106	156/156	132/132	166/166	153/153	137/145	292/292
H356	132/132	117/117	98/98	113/113	136/136	146/146	112/141	182/210	170/170	175/175	114/114	210/210	211/147	189/189	95/132	216/216	232/232	83/83	107/121	191/191	200/200	116/133	?/?	67/67	150/150	135/135	134/134	159/159	120/120	71/80	156/184	130/147	162/162	148/153	123/123	292/292
H357	?/?	117/117	98/98	?/?	136/136	146/146	112/141	210/210	220/220	175/175	114/114	210/210	211/147	189/189	95/132	216/216	?/?	130/163	107/121	191/191	216/200	133/133	154/154	67/67	?/?	135/167	134/173	159/159	120/120	71/80	156/184	132/132	162/162	148/153	137/137	292/292
H358	?/?	117/117	98/98	113/113	136/136	146/146	141/141	210/210	220/220	175/175	114/114	187/187	147/147	189/189	105/132	?/?	252/317	130/163	107/144	191/191	200/200	116/133	154/154	67/67	150/150	135/167	134/173	75/181	120/120	71/106	156/156	132/132	166/166	153/159	137/137	292/292
H359	?/?	117/117	98/111	113/113	136/136	146/146	141/141	210/210	170/170	175/175	114/114	?/?	211/147	189/189	105/132	216/216	222/222	130/163	107/121	191/191	200/200	133/133	154/203	65/65	150/150	135/167	134/173	159/159	130/130	106/106	156/156	130/142	166/166	153/153	137/145	292/292
H360	?/?	117/117	98/111	113/113	136/136	146/146	112/141	210/210	220/170	175/175	114/114	187/187	211/147	189/189	95/132	216/216	?/?	130/130	107/121	191/191	200/200	133/133	154/181	72/72	150/150	129/148	126/126	159/159	120/120	71/106	156/156	130/147	162/162	148/148	123/123	290/292
H361	?/?	117/117	98/98	113/113	136/136	146/146	141/141	210/210	170/170	175/175	?/?	?/?	?/?	189/189	132/132	216/216	?/?	83/173	107/121	191/191	200/200	133/133	154/203	72/72	150/150	129/148	?/?	159/159	130/130	71/106	156/156	132/132	166/166	153/153	?/?	292/292
H362	?/?	117/117	98/98	113/113	136/136	146/146	141/141	210/210	170/170	175/175	114/114	187/187	211/147	189/189	105/132	216/216	?/?	130/163	107/136	191/191	216/200	133/133	154/181	65/65	150/150	135/135	134/166	159/159	130/130	71/80	156/156	132/132	162/214	153/148	123/137	292/292
H363	?/?	117/117	98/98	113/113	136/136	146/146	141/141	210/210	220/220	175/175	114/114	210/187	211/211	252/189	105/132	216/216	?/?	130/130	107/136	191/191	200/200	133/133	154/181	72/72	150/150	135/135	134/173	159/159	130/130	71/80	156/184	132/132	162/162	153/153	123/137	292/292
H364	132/132	117/117	98/111	113/113	136/136	146/146	?/?	210/210	170/170	175/175	?/?	?/?	211/147	189/189	95/132	241/241	?/?	130/163	107/121	191/191	200/200	116/133	154/181	72/72	140/150	135/167	134/134	159/159	130/130	71/80	156/156	132/132	162/162	148/153	123/137	292/292
H365	132/132	117/117	98/98	113/113	136/136	146/146	141/141	210/210	170/170	175/175	114/114	210/187	147/147	189/189	132/132	216/241	?/?	83/173	107/121	191/191	200/200	133/133	156/181	72/72	140/150	135/135	134/134	159/159	130/130	71/106	?/?	132/132	162/214	148/148	123/137	268/268
H366	132/132	117/117	98/111	113/113	136/136	?/?	141/141	210/210	170/170	175/175	114/114	210/187	147/147	189/189	105/132	216/241	232/232	130/130	107/136	191/191	200/200	133/133	154/203	65/65	150/150	135/167	134/173	159/159	130/130	71/106	?/?	130/142	166/166	148/153	?/?	292/292
H367	132/132	117/117	98/98	113/113	136/136	146/146	141/141	210/210	170/170	175/175	114/114	187/187	147/147	189/189	105/132	216/216	?/?	83/173	107/121	191/191	200/200	133/133	154/203	67/67	150/150	129/167	126/166	159/159	130/130	71/80	156/156	132/132	162/214	148/153	123/257	268/268
H368	132/132	117/117	98/98	113/113	136/136	146/146	141/141	210/210	220/220	175/175	114/114	187/187	147/147	189/189	105/132	216/216	?/?	83/173	107/121	191/191	?/?	133/133	156/156	67/67	150/150	129/167	134/173	75/181	120/120	71/106	156/156	132/132	162/162	153/153	137/137	114/292
H369	?/?	117/117	98/111	?/?	136/136	146/146	141/141	182/210	170/170	175/175	114/114	210/210	147/147	189/189	132/132	?/?	?/?	112/130	107/121	191/191	200/200	133/133	156/203	67/67	140/140	129/167	129/129	159/159	341/341	71/80	156/184	132/132	162/214	148/153	145/257	290/290
H370	?/?	117/117	98/98	113/113	136/136	146/146	?/?	210/210	170/170	175/175	114/114	210/210	147/147	189/189	132/132	241/241	?/?	83/173	107/121	191/191	216/200	133/133	156/156	67/67	150/150	135/135	126/126	75/75	120/120	71/80	156/156	132/132	162/214	153/153	123/123	292/292
H371	?/?	117/117	98/98	113/113	136/136	146/146	?/?	210/210	170/170	175/175	114/114	187/187	211/147	189/189	132/132	216/216	?/?	112/163	136/136	191/191	200/200	133/133	156/203	67/67	140/140	135/135	173/173	173/173	130/130	71/80	?/?	130/142	166/166	148/148	?/?	292/292
H372	?/?	117/117	98/98	113/113	136/136	146/146	141/141	182/210	220/170	175/175	?/?	210/187	147/147	189/189	132/132	216/216	?/?	112/130	107/121	191/191	200/200	133/133	156/203	72/72	150/150	135/167	129/129	159/159	120/120	71/80	156/184	132/132	166/192	148/153	145/145	290/290
H373	?/?	117/117	98/98	113/113	136/136	146/172	141/141	210/210	170/170	175/175	114/114	187/187	147/147	189/189	132/132	216/216	?/?	112/163	107/107	191/191	200/200	116/133	156/156	108/108	150/150	135/135	126/126	156/181	120/120	71/80	156/184	132/132	162/214	?/?	145/145	292/292
H374	?/?	117/117	98/111	113/113	136/136	146/146	141/141	210/210	170/170	175/175	114/114	210/210	147/147	189/189	132/132	216/216	?/?	112/163	107/136	191/191	200/200	133/133	156/181	67/67	150/150	129/167	126/126	156/181	120/120	71/80	156/173	132/132	162/162	148/153	159/145	292/292
H375	?/?	117/117	98/111	113/113	136/136	146/146	141/141	210/210	170/170	175/175	114/114	210/210	147/147	189/189	132/132	216/216	?/?	130/163	107/121	191/191	200/200	133/133	156/181	67/67	150/150	129/167	126/126	156/181	120/120	71/80	?/?	132/132	162/162	83/83	?/?	292/292
H376	132/132	117/117	98/111	113/113	136/136	146/146	141/141	210/210	170/170	175/175	114/114	210/210	147/147	189/189	132/132	216/216	252/317	83/173	107/121	191/191	200/200	133/133	156/181	67/67	150/150	129/167	126/126	75/75	120/120	71/80	156/184	132/132	162/162	148/148	145/145	292/292
H377	132/132	117/117	98/111	113/113	136/136	146/146	141/141	210/210	170/170	175/175	114/114	210/210	147/147	189/189	132/132	216/216	252/252	83/173	107/121	191/191	200/200	133/133	156/181	67/67	150/150	129/167	126/126	75/75	120/120	71/80	?/?	132/132	162/162	148/148	145/145	292/292
H378	?/?	117/117	98/98	113/113	136/136	146/146	141/141	210/210	220/220	175/175	114/114	210/210	211/147	189/189	132/132	?/?	?/?	112/163	107/144	191/191	200/200	116/133	156/203	67/67	150/150	135/167	126/126	153/242	120/120	71/80	?/?	130/142	162/214	148/153	?/?	114/292
H379	132/132	117/117	98/98	113/113	136/136	146/172	141/141	210/210	170/170	175/175	114/114	187/187	147/147	189/189	132/132	216/216	?/?	130/163	107/121	191/191	200/200	116/133	156/156	67/67	140/150	135/135	126/166	156/181	130/130	71/80	?/?	132/132	162/214	148/153	123/145	290/290
H380	132/132	117/117	98/111	113/113	136/136	146/146	141/141	182/210	170/170	175/175	114/114	210/210	147/147	189/189	132/132	216/216	?/?	130/130	107/121	191/191	200/200	133/133	154/154	67/67	140/140	135/167	129/129	159/159	120/120	71/80	156/184	132/132	162/214	148/148	145/145	290/290
H381	?/?	117/117	98/98	?/?	136/136	146/146	112/141	210/210	170/170	175/175	?/?	?/?	?/?	189/189	105/132	216/216	232/232	112/163	107/121	191/191	200/200	133/133	?/?	67/67	150/150	129/167	126/126	159/159	57/149	71/80	156/156	132/132	162/214	153/159	123/137	290/290
H382	?/?	117/117	98/98	113/113	136/136	146/146	141/141	182/210	220/220	175/175	114/114	210/210	147/147	189/189	132/142	216/216	?/?	83/173	107/121	191/191	216/200	127/133	154/181	67/67	150/150	129/167	173/173	156/203	?/?	71/80	156/184	132/132	166/166	148/153	137/145	290/290
H383	?/?	117/117	98/98	113/113	136/136	146/146	141/141	182/210	170/170	175/175	114/114	?/?	?/?	189/189	132/132	216/216	?/?	130/130	107/136	191/191	200/200	133/133	154/154	65/65	85/85	167/167	129/129	156/203	120/120	71/116	156/184	132/132	166/192	?/?	145/149	290/290
H384	?/?	117/117	98/98	113/113	136/136	146/146	141/141	210/210	170/170	175/175	114/114	187/187	147/147	189/189	95/132	216/216	222/232	130/163	107/121	191/191	200/200	133/133	154/181	67/67	140/150	129/167	134/173	159/159	?/?	71/80	156/156	130/147	?/?	153/153	123/123	292/292
H385	?/?	117/117	98/98	113/113	136/136	146/146	141/141	182/210	170/170	175/175	114/114	210/210	147/147	189/189	132/132	216/216	?/?	112/130	107/121	191/191	200/200	133/133	154/203	67/67	140/140	129/167	129/129	159/159	120/120	71/80	156/184	132/132	166/166	148/153	145/145	290/290
H386	?/?	117/117	98/98	113/113	136/136	146/146	141/141	182/210	220/170	175/175	?/?	?/?	?/?	189/189	132/132	216/216	?/?	130/163	107/121	191/191	216/200	133/133	154/181	67/67	140/140	135/148	?/?	156/156	130/130	71/106	156/173	132/132	166/166	148/153	145/145	290/290
H387	?/?	117/117	98/111	113/113	136/136	146/146	141/141	210/210	170/170	175/175	114/114	?/?	211/147	189/189	132/132	216/216	232/232	112/163	107/136	191/191	200/200	133/133	154/181	65/65	85/85	129/167	126/173	156/181	130/130	71/80	156/184	130/142	162/162	?/?	137/257	292/292
H388	?/?	117/117	98/98	113/113	136/136	146/146	112/141	210/210	220/170	175/175	114/114	?/?	147/147	189/189	132/132	216/216	?/?	112/153	107/121	191/191	?/?	133/133	154/154	72/72	150/150	135/148	129/129	156/173	120/120	71/80	?/?	132/147	162/214	153/153	145/145	290/290
H389	132/132	117/117	98/98	113/113	136/136	146/146	141/141	210/210	170/170	175/175	114/114	210/210	211/147	189/189	95/132	216/216	?/?	112/163	107/121	191/191	200/200	133/133	154/181	72/72	150/150	?/?	?/?	156/212	?/?	71/80	156/184	132/132	162/214	153/153	123/137	290/290
H390	132/132	117/117	98/98	?/?	136/136	146/146	112/141	210/210	170/170	175/175	114/114	?/?	147/147	189/189	95/132	216/216	?/?	130/163	107/121	191/191	200/200	133/133	154/154	72/72	150/150	135/167	126/126	156/156	341/341	71/80	?/?	130/142	162/214	148/153	123/123	290/290
H391	132/132	117/117	98/98	113/113	136/136	146/146	141/141	182/210	220/170	175/175	?/?	?/?	147/147	?/?	132/132	?/?	?/?	130/130	107/121	191/191	216/200	133/133	154/154	67/67	?/?	135/148	173/173	156/203	120/120	71/80	?/?	132/132	?/?	148/153	145/257	294/294
H392	132/132	117/117	98/111	113/113	136/136	146/172	112/141	182/210	220/170	175/175	114/114	?/?	147/147	?/?	132/132	241/241	257/257	83/173	107/121	191/191	216/200	133/133	154/154	67/67	140/140	135/148	126/143	159/159	120/120	71/106	?/?	140/140	?/?	148/153	145/159	292/292
H393	132/132	117/117	98/98	113/113	136/136	146/146	141/141	210/210	220/220	175/175	114/114	187/187	147/147	?/?	95/132	216/216	232/317	83/173	62/62	191/191	216/200	133/133	156/156	65/65	140/150	135/135	134/173	159/218	274/274	80/106	156/156	132/132	?/?	153/153	123/137	292/292
H394	132/132	?/?	98/98	113/113	136/136	146/146	141/141	210/210	?/?	?/?	?/?	?/?	?/?	?/?	95/132	241/241	232/317	83/173	107/121	191/191	?/?	133/133	154/181	?/?	140/150	129/167	134/173	159/159	120/120	71/80	?/?	132/132	?/?	153/153	123/137	268/268
H395	132/132	117/117	98/98	113/113	136/136	146/146	141/141	210/210	170/170	175/175	114/114	?/?	147/147	189/189	95/132	241/241	232/317	83/173	107/121	191/191	200/200	133/133	154/154	?/?	140/150	129/167	134/173	159/159	57/57	71/116	?/?	132/132	?/?	153/153	123/123	294/294
H396	132/132	117/117	98/98	113/113	136/136	146/146	141/141	210/210	220/220	175/175	114/114	187/187	147/147	189/189	95/105	241/241	232/317	83/173	107/121	191/191	216/200	133/133	154/181	65/65	140/150	135/135	134/173	159/218	130/149	71/106	?/?	132/132	?/?	153/153	123/137	268/268
H397	132/132	117/117	98/98	113/113	136/136	146/146	112/141	210/210	170/170	175/175	?/?	?/?	147/147	?/?	95/132	150/216	257/414	83/173	107/121	191/191	200/200	133/133	154/181	65/65	140/150	135/135	126/126	156/203	130/130	71/106	156/156	132/132	?/?	148/153	123/257	294/294
H399	132/132	117/117	98/111	113/113	136/136	146/146	141/141	210/210	?/?	?/?	114/114	210/210	?/?	?/?	95/132	?/?	232/296	130/130	107/121	191/191	?/?	133/133	156/181	?/?	140/150	129/167	134/173	?/?	130/130	71/80	156/156	132/132	?/?	153/153	123/257	292/292
H400	132/132	117/117	98/98	113/113	136/136	146/146	141/141	210/210	170/170	175/175	?/?	210/210	?/?	?/?	95/132	216/216	232/317	83/173	107/121	191/191	200/200	133/133	154/181	65/65	140/150	129/167	134/173	159/159	341/341	71/80	?/?	132/132	?/?	153/153	123/137	294/294
H401	132/132	117/117	98/111	113/113	136/136	146/146	112/141	210/210	220/220	?/?	?/?	210/210	?/?	?/?	132/132	216/216	252/317	83/173	107/121	191/191	200/200	127/133	154/181	65/65	150/150	135/135	134/173	159/159	130/149	71/116	?/?	132/132	?/?	148/159	137/145	268/268
H402	89/132	117/117	98/98	113/113	136/136	146/146	141/141	182/210	?/?	?/?	?/?	210/210	?/?	?/?	132/132	216/216	252/252	83/173	107/121	191/191	216/200	133/133	156/181	65/65	150/150	129/167	173/173	156/203	130/130	71/80	156/184	132/132	?/?	148/153	145/257	292/292
H403	132/132	117/117	98/111	113/113	?/?	?/?	141/141	182/210	?/?	?/?	114/114	?/?	?/?	?/?	132/132	241/241	252/252	83/173	107/121	191/191	200/200	133/133	154/154	65/65	140/140	135/135	129/129	159/159	341/341	71/80	156/184	132/132	?/?	148/153	137/145	292/292
H404	132/132	117/117	98/98	113/113	136/136	146/146	112/141	210/210	?/?	?/?	114/114	?/?	?/?	?/?	132/132	?/?	257/384	83/83	107/121	191/191	216/200	133/133	154/181	67/67	150/150	135/135	134/173	156/242	130/130	71/80	?/?	132/140	?/?	153/159	145/159	292/292
H405	132/132	117/117	111/111	113/113	136/136	146/146	112/141	182/210	220/170	175/175	114/114	210/210	147/147	?/?	105/132	?/?	252/252	83/173	107/121	191/191	200/200	116/127	156/156	65/65	140/150	135/135	129/173	156/203	130/149	71/80	?/?	132/132	?/?	148/159	137/145	292/292
H406	132/132	117/117	98/98	113/113	?/?	146/172	141/141	210/210	?/?	175/175	114/114	210/210	?/?	?/?	80/167	216/216	232/317	83/173	107/121	191/191	200/200	116/133	154/181	65/65	140/150	135/135	134/134	159/159	130/130	71/116	?/?	132/132	?/?	148/153	123/123	292/292
H407	132/132	?/?	98/111	113/113	136/136	146/146	112/141	210/210	170/170	175/175	114/114	210/210	?/?	?/?	95/132	241/241	232/317	83/173	107/121	191/191	200/200	133/133	154/181	67/67	140/150	135/135	134/134	159/159	341/341	116/80	156/184	132/132	?/?	153/159	123/137	292/292
H408	89/132	117/117	98/98	113/113	136/136	146/146	141/141	210/210	?/?	?/?	114/114	210/210	?/?	?/?	105/132	241/241	257/257	83/173	107/121	191/191	200/200	133/133	154/181	67/67	140/150	129/167	173/173	159/159	130/130	71/141	?/?	132/140	?/?	153/153	123/123	292/292
H409	132/132	117/117	98/98	113/113	136/136	146/146	112/141	210/210	170/170	175/175	114/114	210/210	?/?	?/?	80/80	241/241	257/414	83/173	107/121	191/191	200/200	133/133	156/181	67/67	150/150	135/135	129/134	159/159	130/130	71/80	?/?	132/132	?/?	153/153	145/159	292/292
H410	132/132	117/117	98/98	113/113	136/136	146/146	112/141	210/210	?/?	?/?	114/114	210/210	?/?	?/?	132/132	?/?	257/257	83/173	107/121	191/191	216/200	133/133	154/181	137/137	150/150	135/135	129/173	156/242	120/120	71/80	?/?	132/132	?/?	153/153	145/159	294/294
H411	89/132	117/117	98/98	113/113	136/136	146/146	141/141	182/210	220/220	175/175	114/114	210/210	?/?	?/?	132/132	216/216	252/252	83/173	107/121	191/191	216/200	127/133	154/181	67/67	140/150	135/135	173/173	156/156	130/130	71/80	156/184	132/132	?/?	148/153	137/149	292/292
H412	132/132	117/117	98/98	113/113	136/136	146/146	141/141	210/210	220/170	175/175	114/114	210/210	?/?	?/?	132/132	216/216	252/317	83/173	107/121	191/191	200/200	80/173	156/156	67/67	150/150	135/135	134/173	156/203	130/130	71/80	156/184	132/132	?/?	148/148	145/159	268/268
H413	132/132	117/117	98/98	113/113	136/136	146/146	112/141	210/210	220/220	?/?	114/114	210/210	211/211	?/?	80/80	216/216	257/257	83/173	107/121	191/191	216/200	133/133	181/181	67/67	150/150	135/135	173/173	156/242	341/341	71/80	156/156	132/140	?/?	153/159	145/159	292/292
H414	89/132	117/117	98/98	113/113	136/136	146/146	141/141	182/210	?/?	?/?	114/114	210/210	?/?	?/?	132/132	216/216	252/252	83/173	107/121	191/191	216/200	133/133	156/181	67/67	140/140	135/135	173/173	156/203	341/341	71/80	156/184	132/132	?/?	148/153	145/257	268/268
H415	132/132	117/117	98/98	113/113	?/?	?/?	141/141	210/210	220/220	175/175	114/114	210/210	?/?	?/?	80/167	241/241	232/257	83/173	107/121	191/191	200/200	133/133	154/181	72/72	150/150	135/135	134/173	159/159	130/130	71/80	156/156	132/132	?/?	153/159	123/137	268/268
H416	89/132	117/117	98/98	113/113	?/?	146/146	141/141	182/210	220/220	175/175	114/114	210/210	?/?	?/?	132/132	241/241	252/252	83/173	107/121	191/191	216/200	133/133	154/181	72/72	150/150	135/148	173/173	156/156	130/149	71/80	156/173	132/132	?/?	148/153	137/145	292/292
H417	132/132	117/117	98/98	113/113	136/136	146/146	141/141	210/210	220/220	175/175	114/114	210/210	?/?	?/?	95/132	?/?	252/317	83/173	62/121	191/191	216/216	133/133	154/203	?/?	140/150	129/167	126/173	159/159	120/120	71/106	?/?	132/132	?/?	148/153	123/137	294/294
H418	89/132	117/117	98/98	113/113	136/136	146/172	141/141	210/210	220/220	141/141	114/114	210/210	147/147	?/?	105/105	226/226	252/252	83/173	136/136	191/191	?/?	116/133	203/203	?/?	140/150	129/129	129/129	153/153	130/130	71/80	?/?	140/140	?/?	153/153	123/137	292/292
H419	89/132	117/117	98/98	113/113	136/136	146/146	141/141	210/210	170/170	175/141	114/160	187/187	211/147	?/?	105/132	241/241	?/?	83/173	107/121	191/191	200/200	133/133	154/154	67/67	140/150	129/167	126/173	153/153	130/130	71/106	156/156	132/132	?/?	159/159	145/159	292/292
H420	132/132	117/117	98/98	113/113	136/136	146/146	141/141	210/210	220/220	175/175	114/114	210/210	?/?	?/?	?/?	241/241	252/317	83/173	107/121	191/191	216/200	133/133	156/181	67/67	140/150	135/167	126/173	159/159	130/130	71/80	?/?	132/132	?/?	148/153	123/137	294/294
H421	132/132	117/117	98/98	113/113	136/136	?/?	112/112	210/210	170/170	?/?	114/114	210/210	?/?	?/?	?/?	241/241	232/232	83/173	107/121	191/191	216/200	133/133	156/156	65/65	140/150	135/135	173/173	75/75	130/149	71/80	?/?	132/140	?/?	153/159	123/257	294/294
H422	132/132	117/117	98/98	113/113	136/136	146/146	112/141	210/210	?/?	?/?	114/114	210/210	147/147	?/?	95/132	216/150	252/252	83/83	107/121	191/191	200/200	133/133	154/181	65/65	140/150	135/167	126/126	159/159	57/57	71/106	156/156	132/132	?/?	148/153	123/257	268/268
H423	132/132	117/117	98/98	113/113	136/136	146/172	112/112	210/210	?/?	?/?	114/114	210/210	147/147	?/?	95/132	216/216	252/317	83/173	107/121	191/191	200/200	133/133	154/181	?/?	140/150	135/135	126/173	?/?	?/?	71/80	156/184	132/132	?/?	148/153	123/145	294/294
H424	?/?	117/117	98/98	113/113	136/136	146/146	112/141	210/210	220/220	175/175	114/114	210/210	147/147	?/?	95/132	216/216	252/317	83/173	107/144	191/191	200/200	116/133	156/181	67/67	150/150	129/167	126/126	159/173	?/?	71/80	156/156	132/132	?/?	148/153	123/145	294/294
H425	89/132	117/117	98/98	113/113	136/136	146/146	141/141	182/210	220/170	?/?	114/114	210/210	?/?	?/?	?/?	241/241	252/252	83/173	107/121	191/191	216/200	133/133	154/154	67/67	140/150	129/167	?/?	153/242	?/?	71/80	?/?	132/132	?/?	148/159	145/145	294/294
H426	132/132	117/117	98/98	113/113	136/136	146/146	141/141	210/210	?/?	?/?	114/114	210/210	211/211	?/?	80/167	216/216	222/257	83/173	107/121	191/191	216/200	133/133	154/181	65/65	140/150	129/167	126/126	156/203	?/?	71/80	156/156	132/132	?/?	153/153	123/145	268/268
H427	132/132	117/117	98/98	113/113	136/136	?/?	141/141	210/210	220/220	175/175	114/114	210/210	211/147	?/?	105/132	241/241	252/317	83/173	107/144	191/191	216/200	116/133	154/203	67/67	150/150	129/167	126/126	?/?	?/?	71/80	156/156	132/132	?/?	148/153	123/145	296/296
H428	132/132	117/117	98/111	113/113	136/136	146/146	141/141	182/210	170/170	175/175	114/114	210/210	211/147	?/?	132/132	241/241	252/317	83/173	107/121	191/191	200/200	116/133	154/181	65/65	140/150	135/167	134/173	153/242	120/120	71/80	156/184	132/132	?/?	153/159	145/257	292/292
H429	132/132	117/117	98/98	113/113	136/136	146/146	112/141	210/210	220/220	175/175	114/114	210/210	147/147	?/?	95/132	?/?	252/317	83/173	107/121	191/191	216/200	133/133	154/154	65/65	140/150	129/167	126/126	159/159	130/130	71/106	?/?	132/140	?/?	148/153	123/137	294/294
H430	132/132	?/?	98/98	113/113	136/136	146/172	141/141	210/210	220/170	?/?	114/114	210/210	?/?	?/?	95/132	241/241	252/252	83/173	107/121	191/191	200/200	133/133	154/181	65/65	140/150	135/135	173/173	156/203	120/120	71/161	?/?	132/132	?/?	153/153	123/137	292/292
H431	132/132	117/117	98/111	113/113	136/136	146/146	112/112	210/210	170/170	175/175	114/114	210/210	?/?	?/?	?/?	241/241	257/317	83/173	107/121	191/191	200/200	133/133	154/181	104/104	140/150	129/167	126/166	75/75	120/120	71/141	?/?	66/66	?/?	153/148	180/180	294/294
H432	132/132	117/117	98/98	113/113	136/136	146/146	141/141	210/210	?/?	?/?	114/114	210/210	?/?	?/?	80/167	241/241	252/252	83/173	107/144	191/191	200/200	116/127	154/181	65/65	150/150	135/135	173/173	156/218	120/120	71/80	?/?	132/132	?/?	153/153	137/145	114/294
H433	132/132	117/117	98/111	113/113	136/136	146/172	141/141	210/210	?/?	175/141	114/160	210/210	?/?	?/?	95/132	241/241	252/252	83/173	107/121	191/191	200/200	133/133	154/154	?/?	140/150	135/135	129/173	156/203	130/149	71/80	?/?	66/66	?/?	148/153	137/145	114/294
H434	132/132	117/117	98/98	113/113	136/136	146/146	141/141	210/210	220/220	?/?	114/114	210/210	?/?	?/?	95/132	216/216	257/257	83/83	107/121	191/191	216/216	133/133	154/181	67/67	140/150	129/167	126/173	159/159	57/149	71/106	?/?	132/132	?/?	148/153	123/137	114/294
H435	132/132	?/?	98/98	113/113	?/?	146/172	112/141	210/210	220/220	?/?	?/?	?/?	?/?	?/?	?/?	216/216	252/317	83/173	107/121	191/191	200/200	116/133	156/181	?/?	140/150	135/167	126/173	156/203	120/120	71/80	?/?	132/132	?/?	148/153	123/137	?/?
H440	132/132	117/117	98/111	113/113	136/136	?/?	141/141	210/210	?/?	?/?	?/?	210/210	?/?	?/?	105/132	241/241	252/284	83/173	107/121	191/191	200/200	80/173	154/154	65/65	140/150	129/167	134/173	156/203	130/130	71/106	?/?	132/132	?/?	153/153	123/137	292/292
H441	132/132	117/117	98/98	113/113	136/136	146/146	141/141	210/210	170/170	175/175	?/?	210/210	?/?	?/?	105/105	241/226	257/284	83/83	107/121	191/191	200/200	133/133	181/181	104/104	150/150	129/129	134/134	156/203	120/120	71/80	?/?	132/132	?/?	153/153	123/137	294/294
H442	89/132	117/117	98/98	113/113	136/136	146/146	141/141	182/210	220/220	?/?	114/160	?/?	?/?	?/?	132/132	241/254	252/252	83/173	107/121	191/191	216/200	127/133	154/181	67/67	140/150	135/135	173/173	153/153	120/120	71/80	?/?	132/132	?/?	148/153	137/145	292/292
H443	89/132	?/?	98/111	113/113	136/136	146/146	112/141	182/210	220/220	?/?	?/?	?/?	147/147	?/?	132/132	216/226	252/252	83/173	107/121	191/191	216/200	127/133	156/181	67/67	140/150	135/135	173/173	?/?	274/274	71/80	?/?	132/132	?/?	148/159	137/145	292/292
H445	132/132	117/117	98/98	?/?	136/136	146/146	112/141	210/210	220/220	175/175	?/?	187/187	147/147	?/?	80/80	241/241	252/317	83/173	107/121	191/191	?/?	133/133	156/11	67/67	140/150	129/167	126/126	156/156	57/57	71/106	?/?	132/132	?/?	148/153	123/137	292/292
H448	132/132	117/117	98/98	113/113	136/136	146/146	141/141	210/210	220/220	175/175	?/?	?/?	147/147	?/?	80/142	216/216	257/257	83/173	107/121	191/191	200/200	127/133	154/154	67/67	150/150	129/167	134/173	156/203	120/120	80/80	?/?	132/132	?/?	153/159	123/137	292/292
H450	89/132	117/117	98/111	113/113	136/136	146/146	112/141	182/210	220/220	175/175	?/?	?/?	147/147	?/?	132/132	216/216	252/317	83/173	107/121	191/191	216/200	127/133	156/181	?/?	140/140	135/135	126/126	156/203	130/130	71/80	?/?	132/132	?/?	148/153	145/159	292/292
H452	132/132	117/117	98/98	113/113	136/136	146/146	141/141	210/210	?/?	?/?	?/?	210/210	?/?	?/?	105/132	216/216	257/257	83/173	107/121	191/191	200/200	133/133	156/181	?/?	140/150	135/135	126/166	156/203	130/130	80/80	?/?	132/132	?/?	153/159	123/145	268/268
H453	132/132	117/117	98/98	113/113	136/136	146/146	141/141	210/210	?/?	175/175	114/114	210/210	211/147	189/189	?/?	241/241	252/317	83/173	107/121	191/191	200/200	133/133	181/181	67/67	?/?	135/135	126/166	?/?	120/120	71/106	?/?	132/140	?/?	153/153	123/137	268/268
H454	132/132	117/117	98/98	113/113	136/136	?/?	141/141	182/210	220/170	175/175	114/114	210/210	?/?	189/189	105/132	241/241	252/317	83/173	107/144	191/191	200/200	116/127	156/181	67/67	150/150	135/135	129/129	?/?	120/120	71/80	?/?	132/132	?/?	148/153	137/145	292/292
H455	89/132	?/?	98/98	113/113	136/136	146/146	141/141	182/210	220/220	175/175	?/?	?/?	211/147	189/189	132/132	216/216	252/252	83/173	107/144	191/191	216/200	?/?	156/203	?/?	150/150	135/135	173/173	156/156	120/120	71/80	?/?	132/132	?/?	148/153	145/145	292/292
K1303	132/132	117/117	98/111	113/113	136/136	146/146	141/141	210/210	?/?	?/?	?/?	210/210	?/?	?/?	?/?	216/216	252/252	83/173	107/121	191/191	216/200	133/133	154/181	65/65	?/?	?/?	134/134	159/159	?/?	71/80	?/?	132/140	?/?	153/159	180/180	?/?
K1304	132/132	?/?	98/111	113/113	136/136	146/146	112/141	210/210	170/170	175/175	114/114	210/210	147/147	189/189	132/132	216/226	?/?	83/173	107/121	191/191	216/200	133/133	154/181	67/67	140/150	135/135	134/134	156/203	?/?	71/80	?/?	130/140	?/?	153/153	145/159	294/294
K1305	132/132	117/117	98/111	113/113	136/136	146/146	141/141	210/210	170/170	175/175	114/114	210/210	147/147	189/189	95/132	216/216	252/252	83/173	107/121	191/191	216/200	133/133	154/181	67/67	140/150	135/148	134/134	159/159	274/274	71/80	?/?	130/140	?/?	153/153	145/159	292/292
K1307	132/132	117/117	98/98	113/113	136/136	146/172	141/141	210/210	170/170	175/175	?/?	210/210	147/147	?/?	95/132	241/241	232/232	83/173	107/121	191/191	200/200	116/173	154/181	67/67	150/150	135/148	134/173	159/159	120/120	71/80	?/?	132/132	?/?	153/159	123/137	294/294
K1309	132/132	117/117	?/?	113/113	136/136	146/146	141/141	210/210	170/170	175/175	114/114	210/210	147/147	?/?	95/132	226/226	252/252	83/173	107/121	191/191	200/200	133/133	156/181	?/?	140/150	?/?	126/166	?/?	341/341	71/106	?/?	132/132	?/?	153/153	123/137	292/292
K1312	132/132	117/117	98/98	113/113	136/136	146/146	141/141	210/210	170/170	175/175	?/?	210/210	147/147	189/189	80/167	?/?	?/?	83/173	107/62	191/191	200/200	133/133	156/181	?/?	?/?	135/135	126/166	159/159	120/120	71/106	?/?	132/132	?/?	153/153	123/137	292/292
K1313	132/132	117/117	?/?	113/113	136/136	146/146	112/141	210/210	170/170	175/175	114/114	210/210	?/?	189/189	195/132	216/216	222/252	83/173	?/?	191/191	200/200	133/133	156/156	?/?	140/150	135/148	126/166	159/159	130/130	71/106	?/?	132/132	?/?	153/153	123/145	294/294
K1317	132/132	117/117	98/98	113/113	136/136	146/146	141/141	210/210	170/170	175/141	114/114	210/210	211/147	189/189	?/?	216/226	252/317	83/173	62/144	191/191	200/200	133/133	156/203	?/?	150/150	135/148	173/173	159/159	274/274	71/106	?/?	132/140	?/?	148/153	123/257	292/292
K1319	132/132	117/117	98/98	113/113	136/136	146/146	141/141	210/210	170/170	175/141	114/114	210/210	147/147	189/189	105/132	241/241	257/257	83/173	107/121	191/191	200/200	133/133	156/181	67/67	150/150	135/148	134/173	159/159	130/149	71/106	?/?	132/140	?/?	148/153	145/145	292/292
K1320	132/132	117/117	98/98	113/113	136/136	146/146	112/141	210/210	170/170	175/141	114/114	210/210	147/147	189/189	132/132	241/254	257/257	83/173	62/121	191/191	200/200	133/133	156/181	67/67	?/?	135/148	134/173	?/?	274/274	71/106	?/?	132/132	?/?	148/153	145/159	292/292
K1321	132/132	117/117	98/98	113/113	136/136	?/?	141/141	210/210	170/170	175/141	114/114	210/210	?/?	?/?	95/132	?/?	252/317	83/173	107/121	191/191	200/200	80/173	154/154	?/?	85/85	135/148	134/173	159/159	130/149	71/116	?/?	132/140	?/?	148/153	145/145	292/292
K1323	132/132	117/117	98/98	113/113	136/136	146/146	141/141	210/210	220/170	175/175	?/?	210/210	?/?	?/?	95/132	216/216	232/252	83/173	62/121	191/191	200/200	133/133	181/181	65/65	150/150	135/135	134/134	159/159	120/120	80/80	?/?	132/132	?/?	153/153	123/137	294/294
K1330	132/132	117/117	98/98	113/113	136/136	146/146	141/141	182/210	?/?	?/?	?/?	210/210	211/211	?/?	95/95	216/216	252/252	83/173	62/121	191/191	216/200	133/133	156/203	?/?	140/150	135/135	129/173	?/?	130/130	71/106	156/156	130/130	?/?	148/153	137/145	114/294
K1339	132/132	117/117	111/111	113/113	?/?	146/146	141/141	210/210	170/170	?/?	114/114	210/210	147/147	189/189	105/132	216/216	252/252	83/173	107/121	191/191	216/216	133/133	154/154	?/?	140/140	135/135	?/?	159/159	140/140	71/80	?/?	106/140	?/?	153/153	180/180	114/294
K1341	132/132	?/?	98/98	113/113	136/136	146/146	141/141	210/210	170/170	141/141	?/?	210/210	147/147	?/?	132/132	216/226	257/257	83/173	62/121	191/191	200/200	133/133	156/181	67/67	150/150	135/135	173/173	75/75	140/140	71/161	156/173	132/140	?/?	148/148	145/159	292/292
K1401	132/132	117/117	98/98	113/113	136/136	146/146	112/141	210/210	220/220	175/175	114/114	210/210	147/147	189/189	132/132	241/254	252/284	83/173	107/121	191/191	216/200	133/133	154/181	104/104	140/150	135/135	134/173	156/203	120/120	71/106	?/?	132/132	?/?	153/159	123/145	294/294
K1402	132/132	117/117	98/111	113/113	136/136	146/146	112/141	210/210	170/170	175/175	?/?	210/210	147/147	?/?	95/132	?/?	252/252	83/173	107/121	191/191	216/200	133/133	154/181	?/?	150/150	135/135	134/134	156/156	120/120	71/106	?/?	132/132	?/?	153/153	123/123	294/294
K1403	132/132	117/117	98/111	113/113	136/136	146/146	112/141	210/210	170/170	175/175	114/114	210/210	147/147	189/189	95/132	216/226	252/284	83/173	107/121	191/191	216/200	133/133	154/181	67/67	150/150	135/148	134/173	153/203	120/120	71/106	?/?	132/132	?/?	153/159	123/145	294/294
K1404	132/132	117/117	98/98	113/113	136/136	146/146	112/141	210/210	170/170	175/175	114/114	210/210	211/147	?/?	95/132	?/?	252/252	83/173	107/136	191/191	200/200	133/133	156/156	?/?	150/150	135/148	126/126	?/?	?/?	71/106	?/?	132/140	?/?	153/153	137/145	296/296
K1405	132/132	117/117	98/111	113/113	136/136	146/146	112/141	210/210	170/170	175/175	114/114	210/210	147/147	189/189	80/80	216/226	252/317	83/173	107/121	191/191	216/200	133/133	156/181	67/67	150/150	135/135	134/134	75/75	120/120	71/106	?/?	132/140	?/?	153/153	123/123	294/294
K1406	132/132	117/117	98/98	113/113	136/136	146/146	141/141	182/210	170/170	175/141	114/114	210/210	211/147	?/?	80/167	241/254	257/257	83/173	107/121	191/191	200/200	133/133	156/181	67/67	15/150	135/135	129/173	159/218	?/?	71/106	?/?	132/132	?/?	148/148	145/145	292/292
K1407	132/132	117/117	98/111	113/113	136/136	146/146	141/141	182/210	170/170	175/175	114/114	210/210	211/147	189/189	105/132	216/216	252/317	83/173	107/121	191/191	200/200	133/133	156/203	67/67	85/85	135/148	126/166	159/218	130/130	71/106	156/173	132/132	?/?	148/153	123/145	294/294
K1408	132/132	117/117	98/111	113/113	?/?	?/?	141/141	182/210	170/170	175/175	114/114	210/210	211/147	?/?	105/132	?/?	252/317	112/130	62/121	191/191	216/200	133/133	154/181	?/?	140/150	135/148	129/129	159/218	274/274	71/80	156/173	132/140	?/?	148/153	145/159	294/294
K1409	132/132	117/117	98/111	113/113	136/136	146/146	141/141	210/210	?/?	175/175	?/?	210/210	147/147	?/?	105/132	226/241	252/317	112/130	107/121	191/191	216/200	133/133	154/154	?/?	140/140	135/135	126/126	?/?	130/130	71/106	?/?	132/140	?/?	148/153	123/137	292/292
K1410	132/132	117/117	98/111	113/113	136/136	146/146	141/141	210/210	?/?	175/175	114/114	210/210	147/147	189/189	105/132	241/241	252/252	83/173	62/121	191/191	200/200	133/133	154/154	?/?	140/150	129/167	126/126	156/181	120/120	71/106	?/?	132/132	?/?	148/153	123/145	114/292
K1411	132/132	117/117	98/98	113/113	136/136	146/146	141/141	182/210	170/170	175/175	?/?	?/?	211/147	?/?	105/132	?/?	252/317	83/173	107/121	191/191	200/200	127/173	154/154	67/67	150/150	135/135	126/166	159/218	120/120	71/80	?/?	132/132	?/?	?/?	?/?	292/292
K1412	132/132	?/?	98/98	113/113	136/136	146/146	112/141	182/210	170/170	175/141	?/?	?/?	?/?	?/?	105/132	216/216	222/257	83/173	62/121	191/191	200/200	116/133	154/181	?/?	140/150	135/148	129/173	153/242	120/149	71/80	?/?	132/132	?/?	?/?	123/145	292/292
K1413	132/132	117/117	98/98	113/113	136/136	146/146	141/141	210/210	220/220	175/175	?/?	187/187	?/?	189/189	105/132	?/?	252/252	83/173	107/121	191/191	216/200	133/133	154/181	?/?	150/140	135/135	134/173	?/?	120/120	71/106	?/?	130/140	?/?	153/153	123/257	292/292
K1414	132/132	117/117	98/98	113/113	136/136	146/146	112/141	210/210	220/220	?/?	?/?	187/187	?/?	189/189	132/132	216/216	252/317	83/173	107/121	191/191	200/200	133/133	154/154	?/?	140/150	135/135	134/173	156/203	120/120	71/106	?/?	132/132	?/?	148/153	145/145	?/?
K1415	132/132	?/?	98/98	113/113	136/136	146/146	141/141	210/210	220/220	175/175	114/114	187/187	?/?	189/189	95/132	216/216	?/?	130/163	107/121	191/191	216/216	133/133	154/181	72/72	140/140	135/135	134/173	159/159	120/120	80/80	?/?	132/140	?/?	148/153	123/137	292/292
K1416	132/132	117/117	98/98	113/113	136/136	146/146	141/141	210/210	220/220	175/175	114/114	187/187	147/147	?/?	105/132	216/216	252/252	83/173	62/121	191/191	216/200	133/133	154/181	67/67	85/853	129/167	126/173	203/156	130/130	71/141	?/?	132/132	?/?	?/?	123/257	292/292
K1417	132/132	117/117	98/98	113/113	136/136	146/146	141/141	210/210	220/220	175/175	114/114	187/187	211/147	189/189	105/132	?/?	252/252	83/173	107/126	191/191	216/200	133/133	156/203	104/104	140/150	135/148	134/173	159/159	341/341	71/106	156/156	130/140	?/?	153/153	123/137	292/292
K1418	132/132	117/117	98/98	113/113	136/136	146/146	141/141	210/210	220/220	175/175	114/114	?/?	147/147	189/189	105/132	226/226	252/317	83/173	107/121	191/191	216/216	133/133	154/181	67/67	140/150	135/148	126/126	156/203	341/341	?/?	156/156	130/140	?/?	?/?	123/137	?/292
K1419	132/132	117/117	98/111	113/113	136/136	146/146	141/141	210/210	?/?	175/175	114/114	210/210	147/147	189/189	95/132	241/254	252/252	83/173	107/121	191/191	216/200	133/133	154/154	67/67	150/150	135/135	134/134	?/?	341/341	71/106	156/184	130/140	?/?	153/153	145/145	292/292
K1420	132/132	117/117	98/111	113/113	136/136	146/146	141/141	210/210	170/170	175/175	114/114	210/210	147/147	?/?	132/132	?/?	252/317	83/173	121/121	191/191	216/216	133/133	?/?	72/72	140/150	129/167	134/134	156/181	120/120	71/71	156/184	132/132	?/?	148/153	123/137	294/294
K1421	132/132	117/117	98/111	113/113	136/136	146/146	141/141	210/210	170/170	175/175	?/?	210/210	?/?	189/189	105/132	216/241	252/252	83/173	?/?	191/191	216/200	80/173	?/?	67/67	150/150	129/167	129/129	153/153	120/120	71/71	156/184	132/132	?/?	148/153	123/145	114/294
K1422	132/132	117/117	98/111	113/113	136/136	146/146	141/141	210/210	170/170	175/175	114/114	187/187	?/?	189/189	132/132	241/241	252/252	83/173	?/?	191/191	216/200	133/133	?/?	72/72	150/150	135/135	126/126	156/181	341/341	71/71	156/184	132/132	?/?	83/83	123/137	292/292
K1423	132/132	117/117	98/111	113/113	?/?	146/146	141/141	210/210	170/170	175/175	114/114	?/?	147/147	189/189	105/132	216/216	252/317	83/173	107/121	191/191	216/216	133/133	?/?	67/67	150/150	135/135	129/129	156/181	120/120	71/71	156/184	132/132	?/?	148/159	137/123	?/?
K1424	132/132	117/117	98/98	113/113	136/136	146/146	141/141	210/210	170/170	175/175	114/114	?/?	211/147	189/189	95/132	241/241	252/252	83/173	?/?	191/191	200/200	133/133	?/?	72/72	140/150	135/135	134/173	159/159	130/130	71/71	156/156	132/132	?/?	153/159	137/159	294/294
K1425	132/132	117/117	98/98	113/113	?/?	146/146	141/141	210/210	170/170	175/175	114/114	?/?	211/147	189/189	132/132	216/216	252/317	83/83	?/?	191/191	216/200	133/133	?/?	72/72	140/140	135/135	134/173	159/159	130/130	71/71	156/156	132/132	?/?	148/153	123/137	294/294
K1426	132/132	117/117	98/98	113/113	136/136	146/146	141/141	210/210	170/170	175/175	?/?	?/?	211/147	189/189	105/132	?/?	?/?	83/83	?/?	191/191	200/200	133/133	?/?	72/72	140/150	129/167	134/134	156/181	130/130	71/71	156/156	132/132	?/?	148/153	145/257	294/294
K1427	132/132	117/117	98/98	113/113	136/136	146/146	141/141	210/210	170/170	175/175	114/114	187/187	211/211	189/189	105/132	241/241	252/252	83/173	?/?	191/191	200/200	80/173	?/?	65/65	140/150	135/135	?/?	159/159	341/341	71/71	156/156	132/132	?/?	153/153	123/137	114/292
K1428	132/132	117/117	98/98	113/113	136/136	146/146	141/141	210/210	?/?	175/175	114/114	?/?	211/147	189/189	105/132	241/263	252/317	83/83	?/?	191/191	216/200	133/133	?/?	?/?	140/150	135/135	?/?	159/159	341/341	71/71	156/156	132/132	?/?	153/153	123/137	114/294
K1429	132/132	117/117	98/111	113/113	136/136	146/146	141/141	210/210	170/170	175/175	114/114	210/210	211/147	189/189	95/132	241/241	252/252	83/173	?/?	191/191	200/200	133/133	?/?	72/72	140/150	135/135	134/173	159/159	130/130	71/71	156/184	132/132	?/?	153/153	123/123	294/294
K1430	?/?	117/117	98/98	113/113	136/136	146/146	141/141	182/210	170/170	141/141	160/160	210/210	147/147	189/189	132/132	216/216	252/317	83/173	107/121	191/191	216/200	133/133	?/?	72/72	140/150	135/135	?/?	156/203	274/274	71/71	156/173	132/132	?/?	148/153	145/257	292/292
K1431	132/132	117/117	98/111	113/113	136/136	146/146	141/141	210/210	170/170	175/175	114/114	?/?	?/?	189/189	132/132	216/216	?/?	83/173	107/121	191/191	200/200	133/133	?/?	72/72	140/150	135/135	126/126	159/159	341/341	71/71	156/184	66/132	?/?	153/153	123/123	292/292
K1432	132/132	117/117	98/111	113/113	136/136	146/146	141/141	210/210	170/170	175/175	?/?	?/?	211/147	189/189	132/132	247/263	252/252	83/173	?/?	191/191	200/200	80/173	?/?	?/?	140/150	135/135	126/173	75/203	341/341	71/71	156/173	130/130	?/?	83/83	123/123	292/292
K1433	132/132	117/117	98/111	113/113	136/136	146/172	141/141	210/210	170/170	175/175	?/?	?/?	147/147	189/189	105/132	216/226	252/317	83/173	?/?	191/191	216/200	80/173	?/?	72/72	140/150	135/135	134/134	159/159	341/341	71/71	156/184	132/132	?/?	148/159	123/137	294/294
K1434	89/132	104/117	98/111	90/113	136/114	146/146	141/141	182/210	170/170	175/141	160/160	210/210	211/147	189/189	95/132	241/247	232/354	83/173	?/?	191/191	216/200	80/173	?/?	72/72	150/150	135/135	?/?	153/242	274/274	71/71	156/173	94/147	?/?	148/159	123/257	294/294
K1435	89/132	117/117	98/98	113/113	136/136	146/146	141/141	182/210	170/170	141/141	114/160	210/210	147/147	189/189	105/105	216/216	252/317	83/173	?/?	191/191	216/200	80/173	?/?	72/72	140/150	135/135	126/166	156/203	274/274	71/71	156/173	132/132	?/?	148/153	145/257	292/292
K1436	89/132	117/117	98/111	113/113	136/136	146/146	141/141	182/210	170/170	175/141	?/?	210/210	147/147	189/189	132/132	?/?	252/252	83/173	?/?	191/191	216/216	133/133	?/?	?/?	140/140	135/148	?/?	156/203	274/274	71/71	156/173	132/147	?/?	153/159	180/180	114/292
K1437	89/132	117/117	98/111	113/113	136/136	146/146	141/141	182/210	170/170	175/141	?/?	210/210	147/147	189/189	132/132	?/?	252/252	83/173	?/?	191/191	216/200	133/133	?/?	72/72	140/140	135/148	?/?	156/203	341/341	71/71	156/173	132/132	?/?	159/159	123/123	114/292
K1438	132/132	117/117	98/98	113/113	136/136	146/146	141/141	210/210	220/170	175/141	?/?	210/210	147/147	189/189	132/132	?/?	252/252	112/130	?/?	191/191	200/200	133/133	?/?	72/72	150/150	129/167	173/173	159/218	120/120	71/71	156/173	66/66	?/?	153/153	123/145	294/292
K1439	89/132	117/117	98/98	113/113	136/136	172/172	141/141	210/210	220/220	175/141	?/?	210/210	?/?	189/189	132/132	216/216	252/252	83/173	?/?	191/191	216/216	133/133	?/?	?/?	140/150	135/135	134/134	218/173	274/274	71/71	156/173	94/147	?/?	153/153	137/145	294/294
K1440	89/132	104/117	98/111	90/113	136/136	146/172	112/112	210/210	170/170	175/141	160/160	210/210	211/211	189/189	132/132	?/?	232/354	83/173	?/?	191/191	?/?	80/173	?/?	72/72	85/85	129/167	134/173	159/159	346/346	71/71	156/173	132/132	?/?	148/153	137/145	292/292
K1441	89/132	104/117	111/111	90/113	136/136	146/172	141/141	210/210	170/170	175/141	?/?	210/210	211/147	189/189	132/132	?/?	232/252	83/173	?/?	191/191	216/200	80/173	?/?	72/72	140/150	129/167	?/?	159/159	274/274	71/71	156/173	132/132	?/?	153/153	123/123	292/292
K1442	89/132	104/117	111/111	90/113	136/136	146/146	141/141	210/210	170/170	175/141	160/160	210/210	211/147	189/189	132/132	216/241	232/354	83/173	?/?	191/191	216/216	133/133	?/?	72/72	140/150	129/167	134/173	156/203	140/140	71/71	156/173	64/147	?/?	153/153	145/145	292/292
K1443	132/132	117/117	98/111	113/113	136/136	146/146	141/141	210/210	170/170	175/175	?/?	210/187	?/?	189/189	132/132	216/241	222/317	83/173	107/136	191/191	200/200	80/173	?/?	72/72	140/150	135/135	?/?	159/159	341/341	71/71	156/156	132/132	?/?	148/153	123/137	294/294
K1444	89/132	117/117	98/98	?/?	136/136	146/146	141/141	182/210	220/220	175/175	114/114	210/187	211/147	189/189	95/132	216/226	232/252	83/173	121/121	191/191	216/200	127/133	?/?	72/72	140/150	135/135	?/?	153/173	341/341	71/71	156/184	132/132	?/?	153/159	137/145	292/294
K1445	132/132	117/117	98/111	?/?	136/136	146/146	141/141	210/210	170/170	175/175	?/?	?/?	?/?	189/189	132/132	?/?	?/?	83/83	?/?	191/191	200/200	133/133	?/?	72/72	150/150	129/167	126/166	75/203	341/341	71/71	156/184	66/132	?/?	148/148	145/145	294/294
K1446	132/132	117/117	98/98	113/113	136/136	146/146	141/141	210/210	220/220	175/175	114/114	?/?	211/147	189/189	132/132	?/?	232/252	83/173	?/?	191/191	200/200	133/133	?/?	72/72	150/150	135/135	?/?	159/218	130/130	71/71	156/173	132/132	?/?	148/153	137/145	114/294
K1447	132/132	117/117	111/111	113/113	136/136	146/146	141/141	210/210	220/170	175/175	114/114	?/?	147/147	189/189	105/132	226/226	252/252	83/173	?/?	191/191	200/200	133/133	?/?	72/72	140/140	135/135	134/134	159/159	341/341	71/71	156/173	132/132	?/?	153/153	123/123	292/292
K1448	132/132	117/117	98/98	113/113	136/136	146/146	141/141	210/210	220/220	?/?	?/?	187/187	147/147	189/189	132/132	216/216	252/252	83/173	?/?	191/191	216/216	133/133	?/?	72/72	140/140	135/148	173/173	159/159	341/341	71/71	156/184	132/132	?/?	153/153	123/123	292/292
K1449	132/132	117/117	111/111	113/113	136/136	146/146	141/141	210/210	220/170	175/175	?/?	?/?	147/147	189/189	80/167	241/241	257/257	83/173	?/?	191/191	216/216	80/173	?/?	72/72	150/150	135/148	134/173	156/156	341/341	71/71	156/156	132/132	?/?	153/153	123/123	114/292
K1450	132/132	117/117	98/98	113/113	136/136	146/146	141/141	210/210	170/170	175/175	?/?	?/?	211/211	189/189	132/132	241/241	252/252	83/83	?/?	191/191	200/200	133/133	?/?	72/72	140/140	148/148	129/129	159/159	130/130	71/71	156/156	66/66	?/?	153/153	137/137	294/294
9311	132/132	117/117	98/98	113/113	136/136	146/146	141/141	?/?	220/220	175/175	114/114	210/210	147/147	189/189	?/?	226/226	252/252	130/130	?/?	191/191	200/200	?/?	?/?	?/?	?/?	?/?	?/?	?/?	?/?	?/?	?/?	132/132	?/?	?/?	?/?	?/?
nip	89/89	104/104	111/111	90/90	114/114	172/172	112/112	?/?	170/170	141/141	160/160	187/187	211/211	252/252	?/?	216/216	222/222	130/130	?/?	191/191	216/216	?/?	?/?	?/?	?/?	?/?	?/?	?/?	?/?	?/?	?/?	141/140	?/?	?/?	?/?	?/?
YH1	132/132	117/117	98/98	113/113	136/136	146/146	141/141	210/210	170/170	175/175	?/?	?/?	?/?	189/189	132/132	?/?	257/257	83/173	?/?	191/191	216/200	80/173	?/?	72/72	150/150	135/135	134/134	75/181	120/120	71/71	156/156	132/132	?/?	148/153	123/123	114/294
YH2	132/132	117/117	98/98	113/113	136/136	146/146	112/141	210/210	170/170	?/?	?/?	210/210	147/147	189/189	132/132	216/216	257/284	83/173	?/?	191/191	216/200	133/133	?/?	72/72	150/150	135/135	173/173	75/181	57/149	71/71	156/156	132/132	?/?	148/148	145/159	114/292
YH3	132/132	117/117	98/98	113/113	136/136	146/146	112/141	210/210	170/170	175/175	114/114	210/210	147/147	189/189	132/132	?/?	257/257	83/173	?/?	191/191	216/200	133/133	?/?	72/72	150/150	135/135	?/?	75/181	130/130	71/71	156/156	132/132	?/?	148/153	145/145	292/292
YH4	132/132	117/117	98/98	113/113	136/136	?/?	112/112	210/210	?/?	175/175	114/114	210/210	?/?	189/189	132/132	216/216	257/257	83/173	121/121	191/191	216/200	80/173	?/?	72/72	150/150	135/135	129/129	203/156	130/130	71/71	156/156	132/132	?/?	153/159	123/145	114/292
YH5	132/132	117/117	98/98	113/113	?/?	?/?	141/141	210/210	?/?	175/175	114/114	210/210	211/147	189/189	132/132	216/216	257/257	83/173	?/?	191/191	216/200	133/133	?/?	72/72	150/150	135/135	134/134	156/181	120/120	71/71	156/156	132/132	?/?	153/153	123/123	292/292
YH6	132/132	117/117	98/98	113/113	136/136	?/?	112/112	210/210	170/170	175/175	114/114	210/210	?/?	189/189	132/132	216/216	257/257	83/173	?/?	191/191	200/200	133/133	?/?	67/67	150/150	135/135	134/134	156/203	341/341	71/71	156/156	132/132	?/?	153/153	145/159	292/292
YH7	132/132	117/117	98/98	113/113	136/136	?/?	112/141	210/210	220/220	175/175	114/114	210/210	?/?	189/189	132/132	216/216	257/257	163/163	?/?	191/191	216/200	133/133	?/?	67/67	?/?	135/135	?/?	159/159	130/130	71/71	156/156	66/66	?/?	153/153	145/159	294/294
YH8	132/132	117/117	98/98	113/113	136/136	146/146	112/112	210/210	170/170	175/175	?/?	210/210	147/147	189/189	132/132	216/216	257/284	83/173	?/?	191/191	216/200	133/133	?/?	67/67	?/?	148/148	126/126	156/203	120/120	71/71	156/156	132/132	?/?	153/153	123/123	294/294
YH9	132/132	117/117	98/98	113/113	136/136	146/146	112/112	210/210	170/170	175/175	?/?	210/210	147/147	189/189	132/132	216/216	257/257	83/83	?/?	191/191	216/200	133/133	?/?	67/67	?/?	135/135	129/129	156/203	130/130	71/71	156/156	66/66	?/?	153/153	123/123	294/294
YH10	132/132	117/117	98/98	113/113	136/136	146/146	112/112	210/210	170/170	175/175	?/?	210/210	147/147	189/189	132/132	216/216	257/284	83/173	?/?	191/191	216/200	133/133	?/?	67/67	85/85	135/135	?/?	156/203	130/130	71/71	156/156	66/66	?/?	153/153	123/123	294/294
YH11	132/132	?/?	98/98	113/113	136/136	146/146	112/141	210/210	?/?	175/175	114/114	187/187	?/?	189/189	132/132	216/216	?/?	83/83	?/?	191/191	216/200	133/133	?/?	72/72	85/85	135/135	134/134	159/159	120/120	71/71	156/156	132/132	?/?	153/153	145/159	294/294
YH12	132/132	117/117	98/98	113/113	136/136	146/146	112/112	210/210	?/?	?/?	?/?	?/?	?/?	189/189	132/132	216/216	257/284	83/173	?/?	191/191	216/200	133/133	?/?	72/72	85/85	135/148	129/129	75/203	341/341	71/71	156/156	132/132	?/?	153/153	123/145	294/294
YH13	132/132	117/117	98/98	113/113	136/136	146/146	112/141	210/210	170/170	175/175	?/?	?/?	?/?	?/?	132/132	216/216	257/284	83/173	?/?	191/191	216/200	80/173	?/?	72/72	150/150	135/135	134/134	156/173	130/130	71/71	156/156	132/132	?/?	153/153	145/159	294/294
YH14	132/132	117/117	98/98	113/113	136/136	146/146	112/141	210/210	170/170	175/175	114/114	210/210	147/147	?/?	132/132	216/216	257/284	83/83	?/?	191/191	216/200	133/133	?/?	72/72	150/150	135/135	134/134	156/181	130/130	71/71	156/156	132/132	?/?	153/159	145/159	294/294
YH15	132/132	117/117	98/98	113/113	136/136	146/146	112/141	210/210	170/170	175/175	114/114	210/210	147/147	189/189	132/132	216/216	257/257	83/173	?/?	191/191	200/200	133/133	?/?	67/67	150/150	135/135	?/?	159/159	341/341	71/71	156/156	132/132	?/?	113/113	145/159	294/294
YH16	132/132	117/117	98/98	113/113	136/136	146/146	112/112	210/210	170/170	175/175	114/114	210/210	147/147	189/189	132/132	216/216	257/284	83/173	?/?	191/191	200/200	80/173	?/?	67/67	150/150	167/167	126/166	156/203	120/120	71/71	156/156	132/132	?/?	153/153	123/123	294/294
YH17	132/132	117/117	98/98	113/113	136/136	146/146	112/141	210/210	170/170	175/175	114/114	210/210	147/147	189/189	132/132	216/216	257/257	83/173	?/?	191/191	200/200	133/133	?/?	72/72	150/150	72/72	173/173	156/203	120/120	71/71	156/156	66/66	?/?	153/153	145/159	292/292
YH18	132/132	117/117	98/98	113/113	136/136	146/146	112/141	210/210	170/170	175/175	114/114	?/?	211/147	189/189	132/132	?/?	257/284	83/173	?/?	191/191	200/200	80/173	?/?	72/72	150/150	135/135	?/?	159/159	130/130	71/71	156/156	66/66	?/?	153/153	145/159	114/292
YH19	132/132	117/117	98/98	113/113	136/136	146/146	112/141	210/210	170/170	175/175	114/114	?/?	147/147	189/189	132/132	216/216	257/257	83/173	?/?	191/191	200/200	133/133	?/?	67/67	150/150	135/135	129/129	156/181	130/130	71/71	156/156	66/66	?/?	153/153	145/159	292/292
YH20	132/132	117/117	98/98	113/113	136/136	146/146	112/141	210/210	170/170	175/175	114/114	?/?	147/147	189/189	?/?	?/?	257/284	83/173	?/?	191/191	200/200	80/173	?/?	72/72	150/150	72/167	126/126	159/159	120/120	71/71	156/156	132/132	?/?	153/153	180/180	114/294
YH21	132/132	117/117	98/98	113/113	136/136	146/146	112/141	210/210	220/220	175/175	114/114	?/?	147/147	189/189	?/?	?/?	?/?	83/173	?/?	191/191	200/200	133/133	?/?	72/72	150/150	72/148	134/173	156/181	130/130	71/71	156/156	140/140	?/?	153/153	145/159	292/292
YH22	132/132	117/117	98/98	113/113	136/136	146/146	112/112	210/210	170/170	175/175	114/114	210/210	147/147	189/189	132/132	216/216	257/257	83/173	?/?	191/191	200/200	80/173	?/?	67/67	150/150	72/72	129/129	159/218	341/341	71/71	156/156	66/66	?/?	153/153	145/159	294/294
YH23	132/132	117/117	98/98	113/113	136/136	146/146	112/141	210/210	170/170	175/175	114/114	?/?	?/?	189/189	132/132	?/?	257/257	83/173	?/?	191/191	200/200	80/173	?/?	67/67	150/150	135/135	134/134	159/159	120/120	71/71	156/156	132/132	?/?	153/153	145/159	292/292
YH24	132/132	117/117	98/98	113/113	136/136	146/146	112/141	210/210	170/170	175/175	114/114	?/?	?/?	189/189	132/132	216/216	257/284	83/173	?/?	191/191	200/200	80/173	?/?	67/67	?/?	135/135	?/?	159/159	120/120	71/71	156/156	132/132	?/?	153/153	145/159	294/294
YH25	132/132	117/117	98/98	113/113	136/136	146/146	112/141	?/?	170/170	175/175	114/114	210/210	147/147	189/189	132/132	216/216	252/317	83/173	?/?	191/191	200/200	133/133	?/?	67/67	150/150	135/135	?/?	156/181	120/120	?/?	156/156	132/132	?/?	153/153	145/159	292/292
YH26	132/132	117/117	98/98	113/113	136/136	146/146	112/141	210/210	170/170	175/175	?/?	?/?	147/147	189/189	132/132	216/216	252/317	83/173	?/?	191/191	200/200	133/133	?/?	72/72	?/?	135/135	134/134	156/181	341/341	71/71	156/156	132/132	?/?	153/153	123/123	294/294
YH27	132/132	117/117	98/98	113/113	136/136	146/146	112/141	210/210	170/170	175/175	114/114	?/?	211/147	189/189	132/132	?/?	252/317	83/173	?/?	191/191	200/200	133/133	?/?	72/72	150/150	135/135	?/?	75/181	120/120	71/71	156/156	66/66	?/?	153/153	123/123	294/294
YH28	132/132	117/117	98/98	113/113	136/136	146/146	112/141	210/210	170/170	175/175	?/?	210/210	?/?	189/189	132/132	216/216	257/284	83/173	107/121	191/191	200/200	133/133	?/?	72/72	150/150	135/135	?/?	159/159	341/341	71/71	156/156	132/132	?/?	153/153	145/159	292/292
YH29	132/132	117/117	98/98	113/113	136/136	146/146	112/141	210/210	170/170	175/175	114/114	210/210	147/147	189/189	132/132	216/226	252/317	83/173	?/?	191/191	216/200	133/133	?/?	72/72	150/150	72/72	?/?	156/181	130/130	71/71	156/156	132/132	?/?	153/159	145/159	294/294
YH30	132/132	117/117	98/98	113/113	136/136	146/146	112/141	210/210	170/170	175/175	114/114	210/210	?/?	189/189	132/132	?/?	257/257	83/173	?/?	191/191	216/200	80/173	?/?	67/67	150/150	135/148	?/?	?/?	130/130	71/71	156/184	66/66	?/?	153/153	145/159	294/294
YH31	132/132	117/117	98/111	113/113	136/136	146/146	141/141	182/210	170/170	175/175	114/114	210/210	147/147	189/189	105/132	?/?	252/317	83/173	?/?	191/191	200/200	116/133	?/?	72/72	140/150	135/167	?/?	159/218	120/120	?/?	156/184	66/66	?/?	148/153	145/159	294/294
YH32	132/132	117/117	98/98	113/113	136/136	146/146	141/141	182/210	220/170	175/175	114/114	210/210	211/147	189/189	132/132	216/216	252/317	83/173	?/?	191/191	216/200	127/133	?/?	67/67	150/150	72/72	126/126	159/159	130/130	71/71	?/?	132/132	?/?	153/153	145/159	292/292
YH33	132/132	117/117	98/98	113/113	136/136	146/146	141/141	182/210	220/220	175/175	114/114	210/210	147/147	189/189	132/132	216/216	252/317	83/173	?/?	191/191	200/200	116/133	?/?	67/67	140/150	135/167	129/173	156/203	130/130	71/71	156/184	132/132	?/?	153/153	145/159	292/292
YH34	132/132	117/117	98/98	113/113	136/136	146/146	112/141	182/210	170/170	175/175	114/114	210/210	211/147	189/189	132/167	216/216	252/252	83/173	?/?	191/191	200/200	80/173	?/?	72/72	140/140	135/135	134/134	159/159	130/130	71/71	156/173	94/147	?/?	148/153	123/123	268/268
YH35	132/132	117/117	98/98	113/113	136/136	146/146	141/141	182/210	170/170	175/175	114/114	210/210	147/147	189/189	132/132	216/226	252/317	83/173	?/?	191/191	200/200	116/133	?/?	?/?	150/150	135/167	129/173	159/218	341/341	71/71	156/173	132/132	?/?	153/153	145/159	292/292
YH36	132/132	117/117	98/98	113/113	136/136	146/146	112/141	182/210	170/170	175/175	114/114	210/210	211/147	189/189	132/132	216/216	252/317	83/173	107/121	191/191	200/200	116/133	?/?	67/67	140/150	148/148	?/?	159/173	341/341	71/71	156/173	66/66	?/?	153/153	123/137	268/268
YH37	132/132	117/117	98/98	113/113	136/136	146/146	141/141	182/210	220/220	175/175	114/114	210/210	211/147	189/189	132/132	?/?	252/317	83/173	?/?	191/191	200/200	116/133	?/?	67/67	150/150	135/167	173/173	159/218	120/120	71/71	156/173	132/132	?/?	148/153	145/159	294/294
YH38	132/132	117/117	98/98	113/113	?/?	146/146	141/141	182/210	170/170	175/175	114/114	210/210	147/147	189/189	132/132	?/?	252/317	83/173	?/?	191/191	200/200	133/133	?/?	72/72	140/150	129/167	?/?	159/159	341/341	71/71	156/184	132/132	?/?	153/153	123/123	292/292
YH39	132/132	117/117	98/98	113/113	136/114	146/146	141/141	182/210	170/170	175/175	114/114	210/210	211/147	189/189	105/132	?/?	252/317	83/173	?/?	191/191	200/200	133/133	?/?	67/67	140/150	72/72	?/?	159/159	120/120	71/71	156/184	132/132	?/?	174/174	137/145	292/292
YH40	132/132	117/117	98/98	113/113	136/136	146/146	141/141	182/210	220/220	175/175	114/114	210/210	147/147	189/189	105/132	216/226	252/317	83/173	?/?	191/191	200/200	80/173	?/?	72/72	150/150	135/135	173/173	159/218	130/130	71/71	156/173	132/132	?/?	153/153	145/159	292/292
YH41	132/132	117/117	98/98	113/113	136/136	146/146	141/141	182/210	170/170	175/175	114/114	210/210	147/147	189/189	132/132	?/?	252/317	83/173	?/?	191/191	200/200	80/173	?/?	67/67	150/150	135/167	134/134	159/159	341/341	71/71	156/184	132/132	?/?	153/153	145/145	292/292
YH42	132/132	117/117	98/98	113/113	136/136	146/146	141/141	182/210	220/220	175/175	114/114	210/210	?/?	189/189	105/132	216/226	252/317	83/173	?/?	191/191	200/200	116/133	?/?	67/67	150/150	135/167	?/?	159/218	120/120	71/71	156/173	132/132	?/?	153/153	145/159	292/292
YH43	132/132	117/117	98/98	113/113	136/136	146/146	141/141	182/210	220/220	175/175	114/114	210/210	?/?	189/189	132/132	216/226	252/317	83/173	?/?	191/191	?/?	116/133	?/?	67/67	150/150	135/167	134/173	159/218	130/130	71/71	156/184	66/66	?/?	153/159	145/159	292/292
YH44	132/132	117/117	98/98	113/113	136/136	146/146	141/141	182/210	170/170	175/175	114/114	210/210	211/147	189/189	132/132	?/?	252/317	83/173	?/?	191/191	200/200	80/173	?/?	67/67	140/150	135/135	?/?	159/159	120/120	71/71	156/173	132/132	?/?	153/153	137/159	294/294
YH45	132/132	117/117	98/98	113/113	136/136	146/146	112/141	?/?	170/170	175/175	114/114	210/210	?/?	189/189	105/132	216/216	?/?	112/130	?/?	191/191	200/200	80/173	?/?	72/72	140/150	129/167	?/?	159/159	130/130	71/71	156/184	66/66	?/?	153/153	145/145	294/294
YH46	132/132	117/117	98/98	113/113	136/136	146/146	141/141	182/182	170/170	175/175	114/114	210/210	?/?	189/189	105/132	216/226	257/257	83/173	?/?	191/191	200/200	80/173	?/?	67/67	140/150	72/148	?/?	159/159	130/130	71/71	156/184	66/66	?/?	153/153	123/123	268/268
YH47	132/132	117/117	98/98	113/113	136/136	146/146	141/141	?/?	220/170	175/175	114/114	210/210	211/211	189/189	132/132	216/226	252/317	83/173	?/?	191/191	216/200	80/173	?/?	67/67	150/150	135/167	134/134	159/218	130/130	71/71	156/173	132/132	?/?	153/153	?/?	114/294
YH48	132/132	117/117	98/98	113/113	136/136	146/146	141/141	182/210	220/170	175/175	114/114	210/210	?/?	189/189	132/132	?/?	252/317	83/173	107/144	191/191	216/200	116/133	?/?	67/67	150/150	135/167	?/?	159/218	149/341	71/71	156/184	132/132	?/?	153/159	145/159	292/292
YH49	?/?	117/117	98/98	113/113	136/136	146/146	141/141	182/210	170/170	175/175	114/114	210/210	211/147	189/189	132/132	?/?	252/317	83/173	?/?	191/191	?/?	133/133	?/?	67/67	150/150	135/167	129/129	159/159	120/120	71/71	156/173	132/132	?/?	153/153	145/145	114/294
YH50	132/132	117/117	98/98	113/113	136/136	146/146	?/?	182/210	220/170	175/175	114/114	?/?	211/147	189/189	105/132	?/?	252/317	83/173	107/121	191/191	?/?	127/133	?/?	67/67	150/150	135/148	126/126	75/75	120/120	71/71	156/173	132/132	?/?	152/159	145/145	292/292
YH51	132/132	117/117	98/98	113/113	136/136	146/146	112/141	210/210	220/170	175/175	114/114	?/?	?/?	189/189	132/132	?/?	257/257	83/173	?/?	191/191	200/200	133/133	?/?	67/67	140/150	135/135	?/?	159/159	120/120	71/71	156/184	132/132	?/?	153/159	123/137	294/294
YH52	132/132	117/117	98/98	113/113	136/114	146/146	141/141	182/210	170/170	175/175	114/114	210/210	147/147	189/189	132/132	216/216	252/317	83/173	?/?	191/191	200/200	133/133	?/?	72/72	?/?	129/167	?/?	159/159	57/149	71/71	156/184	140/140	?/?	?/?	123/145	292/292
YH53	132/132	117/117	98/98	113/113	136/136	146/172	112/141	?/?	220/170	175/175	114/114	?/?	147/147	189/189	95/132	?/?	252/252	83/173	?/?	191/191	200/200	133/133	?/?	67/67	140/150	129/167	?/?	156/181	120/120	71/71	156/184	132/132	?/?	148/153	123/137	294/294
YH54	132/132	117/117	98/98	113/113	136/136	146/146	141/141	182/210	220/220	175/175	114/114	210/210	211/147	189/189	132/132	216/226	252/317	83/173	?/?	191/191	200/200	116/133	?/?	67/67	150/150	135/167	?/?	159/218	?/?	71/71	156/156	66/66	?/?	153/153	145/159	294/294
YH55	132/132	117/117	98/98	113/113	136/136	146/146	141/141	182/210	170/170	175/175	114/114	210/210	147/147	189/189	132/132	216/216	257/257	83/173	?/?	191/191	200/200	116/133	?/?	67/67	140/150	129/167	?/?	156/156	120/120	71/71	?/?	66/66	?/?	153/153	145/145	292/292
YH56	132/132	117/117	98/98	113/113	136/136	146/146	112/112	210/210	170/170	175/175	114/114	?/?	147/147	189/189	105/105	?/?	252/284	83/173	107/121	191/191	200/200	133/133	?/?	72/72	?/?	135/135	?/?	159/159	130/130	71/71	156/173	132/132	?/?	?/?	137/257	294/294
YH57	132/132	117/117	98/98	113/113	136/136	146/146	141/141	210/210	220/220	175/175	114/114	210/210	211/147	189/189	95/132	216/216	232/317	83/173	?/?	191/191	200/200	116/133	?/?	67/67	150/150	135/135	?/?	159/218	130/130	71/71	156/156	132/132	?/?	153/153	145/159	294/294
YH58	132/132	117/117	98/98	113/113	136/136	146/146	112/141	210/210	220/220	175/175	114/114	210/210	147/147	189/189	132/132	216/226	252/317	83/173	?/?	191/191	200/200	80/173	?/?	72/72	?/?	135/135	?/?	173/173	341/341	71/71	156/156	66/66	?/?	153/153	145/159	294/294
YH59	132/132	117/117	98/98	113/113	136/136	?/?	141/141	210/210	220/170	175/175	114/114	210/210	147/147	189/189	132/132	?/?	252/317	83/173	?/?	191/191	200/200	133/133	?/?	67/67	140/140	129/167	?/?	156/181	341/341	71/71	156/156	132/132	?/?	148/153	145/257	294/294
YH60	?/?	117/117	?/?	?/?	136/136	?/?	?/?	210/210	?/?	?/?	?/?	?/?	?/?	?/?	105/105	?/?	?/?	?/?	?/?	191/191	200/200	80/80	154/154	104/104	?/?	167/167	?/?	75/75	57/57	80/80	?/?	132/132	?/?	?/?	?/?	114/114
YH61	132/132	117/117	98/98	113/113	?/?	146/146	141/141	210/210	170/170	?/?	?/?	210/210	211/147	?/?	105/132	241/241	252/252	112/163	107/121	191/191	200/200	116/133	154/203	?/?	140/150	129/167	134/173	173/218	120/149	71/80	?/?	132/132	?/?	148/153	?/?	294/294
YH62	132/132	117/117	98/98	113/113	136/136	146/146	112/141	210/210	220/220	175/175	114/114	210/210	211/147	?/?	132/132	241/241	252/317	112/130	107/144	191/191	216/200	116/133	154/154	65/65	150/150	135/135	173/173	156/203	341/341	71/80	?/?	130/130	?/?	153/153	?/?	114/294
YH63	132/132	117/117	98/98	113/113	136/136	146/146	112/141	210/210	220/170	175/175	114/114	?/?	?/?	?/?	132/132	241/241	?/?	112/163	107/121	191/191	200/200	133/133	154/181	67/67	140/140	129/167	134/173	156/203	120/120	71/80	?/?	132/132	?/?	148/153	?/?	294/294
YH64	132/132	117/117	98/98	113/113	136/136	146/146	112/141	?/?	220/170	?/?	?/?	?/?	147/147	?/?	105/105	241/241	252/317	112/130	107/121	191/191	200/200	116/133	156/181	?/?	140/140	129/167	134/173	159/159	130/130	71/80	?/?	132/132	?/?	148/159	?/?	292/292
YH65	132/132	117/117	98/98	113/113	136/136	146/146	112/141	210/210	?/?	175/175	114/114	210/210	147/147	189/189	80/132	?/?	252/252	112/163	107/121	191/191	200/200	133/133	154/181	72/72	140/150	129/167	134/173	159/159	130/130	71/106	?/?	132/132	?/?	153/153	?/?	114/114
YH66	132/132	117/117	98/98	113/113	136/136	146/146	112/141	210/210	170/170	175/175	114/114	210/210	147/147	189/189	105/105	226/226	232/252	112/163	107/121	191/191	200/200	133/133	156/203	65/65	140/150	135/148	?/?	159/159	120/120	71/106	?/?	132/132	?/?	153/153	?/?	114/114
YH67	132/132	117/117	98/98	113/113	136/136	146/146	141/141	182/182	170/170	175/175	114/114	210/210	147/147	189/189	132/132	216/216	252/414	112/163	107/121	191/191	200/200	133/133	154/154	72/72	140/140	135/148	129/129	159/159	130/130	71/80	?/?	140/140	?/?	148/148	?/?	292/292
YH112	132/132	117/117	98/98	113/113	136/136	146/146	141/141	210/210	220/170	175/175	114/114	?/?	147/147	189/189	132/132	?/?	252/252	130/163	107/121	191/191	200/200	133/133	154/181	?/?	150/150	135/148	134/134	156/156	57/57	71/80	?/?	132/132	?/?	153/153	?/?	294/294
YH113	132/132	117/117	98/98	113/113	136/136	146/146	141/141	210/210	220/170	175/175	114/114	?/?	?/?	?/?	132/132	?/?	257/257	130/163	107/121	191/191	200/200	133/133	156/181	65/65	150/150	148/148	134/134	156/156	120/120	71/80	?/?	130/130	?/?	153/153	?/?	292/292
YH114	132/132	117/117	98/98	113/113	136/136	146/146	141/141	210/210	220/220	175/175	114/114	210/210	?/?	189/189	105/105	216/216	257/257	130/163	107/121	191/191	200/200	116/133	156/181	65/65	150/150	135/148	173/173	156/156	130/130	106/106	?/?	121/121	?/?	148/148	?/?	292/292
YH115	132/132	117/117	98/98	113/113	136/136	146/146	141/141	210/210	220/170	175/175	114/114	210/210	147/147	189/189	132/132	216/216	252/252	130/163	107/121	191/191	200/200	133/133	156/181	?/?	150/150	135/148	134/134	156/156	120/120	71/80	?/?	132/132	?/?	153/153	?/?	292/292
YH116	132/132	117/117	98/98	113/113	136/136	146/146	141/141	210/210	220/170	175/175	114/114	210/210	211/211	189/189	132/132	216/216	252/252	130/163	107/121	191/191	200/200	133/133	154/154	?/?	150/150	135/148	129/129	156/156	120/120	71/80	?/?	132/132	?/?	153/153	?/?	294/294
YH117	132/132	117/117	98/98	113/113	136/136	146/146	112/112	210/210	220/170	175/175	114/114	?/?	211/211	189/189	132/132	216/216	257/257	130/163	107/121	191/191	200/200	133/133	156/181	?/?	150/150	135/148	126/126	156/156	57/57	71/80	?/?	121/121	?/?	153/153	?/?	294/294
YH118	132/132	117/117	98/98	113/113	136/136	146/146	141/141	210/210	?/?	175/175	114/114	210/210	147/147	189/189	132/132	216/216	252/252	130/163	107/121	191/191	?/?	133/133	156/181	?/?	150/150	148/148	129/129	173/173	130/130	71/80	?/?	121/121	?/?	153/153	?/?	292/292
YH119	132/132	117/117	98/98	113/113	136/136	146/146	141/141	210/210	170/170	175/175	?/?	210/210	?/?	189/189	132/132	216/216	257/257	163/163	107/121	191/191	200/200	133/133	154/181	?/?	150/150	135/135	134/134	159/159	57/57	71/80	?/?	106/106	?/?	153/153	?/?	292/292
YH120	132/132	117/117	98/98	113/113	136/136	146/146	141/141	210/210	220/220	175/175	?/?	?/?	147/147	189/189	132/132	?/?	257/257	163/163	62/107	191/191	200/200	133/133	154/154	?/?	150/150	135/135	134/134	159/159	?/?	71/80	?/?	121/121	?/?	153/153	?/?	294/294
YH121	132/132	117/117	98/98	113/113	136/136	146/146	141/141	210/210	170/170	175/175	114/114	?/?	147/147	189/189	132/132	216/216	257/257	163/163	107/121	191/191	200/200	133/133	156/181	65/65	?/?	135/148	134/134	156/156	341/341	71/80	?/?	130/130	?/?	153/153	?/?	292/292
YH122	132/132	117/117	111/111	113/113	136/136	146/146	141/141	210/210	170/170	175/175	114/114	?/?	147/147	189/189	80/167	226/226	252/252	130/163	107/121	191/191	200/200	133/133	154/181	?/?	140/140	135/148	?/?	159/159	?/?	71/80	?/?	132/132	?/?	148/148	?/?	292/292
YH123	132/132	117/117	98/98	113/113	136/136	146/146	141/141	210/210	220/220	175/175	114/114	?/?	211/211	189/189	132/132	?/?	252/252	130/153	107/121	191/191	200/200	116/133	156/181	?/?	150/150	135/148	?/?	173/173	341/341	71/80	?/?	132/132	?/?	153/153	?/?	292/292
YH124	132/132	117/117	98/98	113/113	136/136	146/146	141/141	210/210	220/220	175/175	114/114	?/?	211/211	?/?	80/167	216/216	252/252	130/163	107/121	191/191	200/200	116/133	156/181	65/65	150/150	135/148	173/173	173/173	120/120	71/80	?/?	130/130	?/?	153/153	?/?	292/292
YH125	132/132	117/117	98/98	113/113	136/136	146/146	141/141	210/210	220/220	175/175	114/114	187/187	147/147	?/?	132/132	216/216	252/252	130/163	107/121	191/191	200/200	127/127	154/154	?/?	150/150	135/148	?/?	159/159	57/149	71/80	?/?	132/132	?/?	153/153	?/?	290/290
YH126	132/132	117/117	98/98	113/113	136/136	172/172	141/141	210/210	170/170	175/175	114/114	210/187	?/?	189/189	132/132	?/?	252/252	130/163	107/121	191/191	200/200	116/133	156/181	?/?	140/140	135/148	173/173	159/159	?/?	71/80	?/?	132/132	?/?	153/153	?/?	290/290
YH127	132/132	117/117	111/111	113/113	136/136	146/146	141/141	210/210	170/170	175/175	114/114	210/210	?/?	?/?	132/132	216/216	252/252	130/163	107/121	191/191	200/200	133/133	156/156	?/?	140/140	135/148	173/173	159/159	120/120	71/80	?/?	121/121	?/?	148/148	?/?	290/290
YH128	132/132	117/117	98/98	113/113	136/136	146/146	141/141	210/210	220/220	175/175	114/114	187/187	147/147	?/?	132/132	216/216	252/252	130/153	107/121	191/191	200/200	127/133	156/156	?/?	150/150	135/148	173/173	156/156	120/120	71/80	?/?	132/132	?/?	153/153	?/?	290/290
YH129	132/132	117/117	98/98	113/113	136/136	146/146	141/141	210/210	170/170	175/175	114/114	210/210	?/?	?/?	132/132	216/241	252/252	130/163	107/121	191/191	200/200	133/133	154/154	?/?	140/140	129/129	173/173	159/159	57/149	71/80	?/?	132/132	?/?	153/153	?/?	290/290
YH130	132/132	117/117	98/98	113/113	136/136	172/172	141/141	210/210	170/170	175/175	114/114	187/187	147/147	189/189	132/132	241/241	232/252	112/163	107/121	191/191	200/200	116/133	154/181	?/?	140/150	135/148	?/?	159/159	94/94	71/80	?/?	132/121	?/?	148/153	?/?	290/290
YH131	132/132	117/117	111/111	113/113	136/136	146/146	112/112	210/210	170/170	175/175	114/114	187/187	?/?	189/189	132/132	?/?	252/252	112/163	107/121	191/191	200/200	116/133	154/181	?/?	140/150	135/135	134/134	159/159	341/341	71/80	?/?	66/66	?/?	148/153	?/?	290/290
YH132	132/132	117/117	98/111	113/113	136/136	146/146	112/141	210/210	170/170	175/175	114/114	210/210	211/147	189/189	132/132	?/?	252/252	130/163	107/62	191/191	200/200	116/133	154/181	?/?	140/140	129/167	173/173	159/159	130/130	71/80	?/?	121/121	?/?	148/153	?/?	292/292
YH133	132/132	117/117	111/111	113/113	136/136	146/146	112/112	210/210	220/170	175/175	114/114	187/187	147/147	189/189	80/167	?/?	?/?	130/163	107/121	191/191	200/200	127/133	181/181	?/?	140/150	148/167	?/?	159/173	274/274	71/80	?/?	121/121	?/?	153/153	?/?	292/292
YH134	132/132	117/117	98/98	113/113	136/136	146/146	112/112	210/210	170/170	141/141	114/114	210/210	147/147	189/189	132/132	241/241	222/222	130/163	107/121	191/191	200/200	133/133	154/154	?/?	140/140	129/148	?/?	153/153	57/149	71/80	?/?	132/132	?/?	159/159	?/?	292/292
YH135	132/132	117/117	98/98	113/113	136/136	146/146	141/141	210/210	220/220	175/175	?/?	?/?	147/147	189/189	105/105	150/150	252/252	130/163	107/121	191/191	200/200	116/133	181/181	104/104	150/150	135/148	173/173	156/156	341/341	71/106	?/?	132/132	?/?	148/159	?/?	292/292
YH136	132/132	117/117	98/98	113/113	?/?	146/146	141/141	210/210	220/220	175/175	?/?	?/?	147/147	189/189	80/167	216/216	?/?	83/83	107/62	191/191	200/200	133/133	181/181	65/65	150/150	148/148	?/?	159/159	341/341	71/80	?/?	?/?	?/?	153/153	?/?	292/292
YH137	132/132	117/117	98/98	113/113	136/136	146/146	141/141	210/210	170/170	175/175	114/114	210/210	147/147	189/189	132/132	216/216	252/252	130/163	107/121	191/191	200/200	133/133	154/181	?/?	150/150	135/135	129/129	156/156	120/120	71/80	?/?	132/132	?/?	153/153	?/?	292/292
YH138	132/132	117/117	98/98	113/113	136/136	146/146	141/141	210/210	170/170	175/175	114/114	?/?	147/147	189/189	132/132	216/216	252/252	112/163	107/121	191/191	200/200	133/133	154/181	65/65	150/150	135/148	129/129	156/156	130/130	71/80	?/?	132/132	?/?	153/159	?/?	292/292
YH139	132/132	117/117	98/98	113/113	?/?	146/146	141/141	210/210	170/170	175/175	114/114	210/210	147/147	189/189	132/132	216/216	252/252	130/153	107/121	191/191	200/200	133/133	156/203	?/?	150/150	135/148	129/129	156/156	120/120	71/80	?/?	130/130	?/?	153/153	?/?	292/292
YH140	132/132	117/117	98/98	113/113	?/?	146/146	141/141	210/210	170/170	175/175	?/?	210/210	147/147	189/189	80/167	?/?	252/252	163/163	107/121	191/191	216/216	133/133	156/203	?/?	150/150	135/148	126/126	159/159	130/130	71/80	?/?	140/140	?/?	153/153	?/?	294/294
YH141	132/132	117/117	98/98	113/113	136/136	146/146	112/141	210/210	?/?	?/?	114/114	210/210	?/?	189/189	80/80	216/216	257/257	163/163	107/121	191/191	216/200	133/133	156/181	?/?	150/150	148/148	?/?	159/218	120/120	71/80	?/?	132/132	?/?	153/153	?/?	292/292
YH142	132/132	117/117	98/98	113/113	136/136	146/146	112/141	210/210	220/220	175/175	?/?	210/210	147/147	189/189	105/105	216/216	257/257	130/130	107/121	191/191	216/200	133/133	154/181	?/?	150/150	135/135	134/134	156/242	130/130	71/80	?/?	132/132	?/?	148/153	?/?	292/292
YH143	132/132	117/117	98/98	113/113	?/?	146/146	112/112	210/210	170/170	175/175	114/114	210/210	147/147	189/189	132/132	216/216	257/257	153/153	107/121	191/191	216/216	133/133	154/181	?/?	150/150	135/148	173/173	173/218	341/341	71/80	?/?	66/66	?/?	153/159	?/?	292/292
YH144	132/132	117/117	98/98	113/113	136/136	146/146	141/141	210/210	220/220	175/175	114/114	210/210	147/147	?/?	105/105	216/216	252/252	112/130	107/62	191/191	200/200	116/133	181/181	65/65	150/150	135/135	?/?	156/173	57/57	106/106	?/?	106/106	?/?	148/148	?/?	292/292

## Sheet: Genotypes of QTLs
	QTL markers
	RM6840	RM5465	RM14095	RM166	RM5378	RM132	RM545	RM1338	RM1350	RM16153	RM3295	RM4743	RM21238	RM8006	RM7153	RM248	RM149	RM1328	RM219	RM215	RM286	RM4B	RM6105	RM6623
H1	?:?	A:A	?:?	?:?	T:T	?:?	G:G	G:G	A:A	A:A	T:T	T:G	T:T	C:C	C:G	T:T	T:T	C:C	?:?	?:?	A:A	C:C	G:G	T:A
H2	A:A	A:A	T:G	C:C	T:T	G:G	G:T	G:G	A:T	A:A	T:C	T:G	T:T	C:C	G:G	T:T	T:T	C:C	A:A	A:A	A:A	C:G	G:G	T:A
H3	?:?	T:T	G:G	C:C	T:T	G:G	G:G	G:G	A:T	A:A	C:C	T:T	T:T	C:C	C:G	T:T	A:A	?:?	?:?	A:A	A:A	C:C	T:G	A:A
H4	T:T	T:A	G:G	C:C	T:T	G:G	G:G	G:G	A:A	A:A	T:T	T:G	T:T	C:C	G:G	T:T	T:A	C:C	A:A	A:A	A:A	C:G	T:G	A:A
H5	A:T	T:T	T:G	C:C	T:T	G:G	G:G	G:G	T:T	A:A	C:C	T:T	T:T	C:C	C:G	T:T	A:A	C:C	C:A	A:A	A:A	C:G	G:G	A:A
H6	T:T	T:T	G:G	C:C	T:T	G:G	G:G	G:G	A:A	A:A	T:C	T:G	?:?	C:C	?:?	?:?	?:?	C:C	A:A	A:A	T:T	C:C	?:?	?:?
H11	A:T	A:A	G:G	C:C	T:T	G:G	G:G	G:G	A:T	A:A	C:C	T:T	T:T	C:C	C:G	T:T	A:A	C:C	A:A	A:A	A:A	C:C	T:G	?:?
H13	T:T	A:A	T:G	G:G	A:T	G:G	G:T	G:G	A:A	A:A	T:T	T:G	T:T	C:C	C:G	T:T	A:A	C:C	A:A	A:A	A:T	G:G	T:G	T:T
H14	A:T	A:A	T:G	G:G	T:T	G:G	G:G	G:G	A:A	A:A	T:C	T:T	T:T	C:C	C:G	T:T	A:A	C:C	A:A	A:A	A:T	C:G	?:?	A:A
H15	A:A	A:A	G:G	G:G	C:T	G:G	G:G	G:G	T:T	G:A	C:C	T:T	T:T	C:C	C:C	T:T	A:A	C:C	A:A	A:A	A:A	C:G	T:T	T:T
H16	?:?	T:T	T:G	G:G	T:T	G:G	G:G	G:G	T:T	A:A	T:C	T:T	T:T	C:C	C:G	T:T	A:A	?:?	A:A	A:A	A:T	C:G	T:G	T:A
H18	?:?	A:A	G:G	C:C	T:T	G:G	G:G	G:G	A:A	?:?	T:T	T:T	T:T	C:C	C:G	T:T	T:A	C:C	A:A	A:A	T:T	C:G	G:G	T:A
H19	T:T	T:A	G:G	C:C	T:T	?:?	G:G	G:G	A:A	A:A	C:C	T:T	T:T	C:C	G:G	T:T	?:?	C:C	?:?	?:?	A:A	C:G	G:G	A:A
H20	A:T	T:T	G:G	G:G	T:T	T:G	G:G	?:?	A:A	A:A	?:?	T:T	T:T	C:C	G:G	T:T	T:A	C:C	A:A	A:A	A:T	?:?	T:G	A:A
H21	T:T	A:A	G:G	C:G	C:C	G:G	G:G	C:G	A:A	G:A	T:T	T:T	T:T	C:C	G:G	T:T	T:T	C:C	A:A	T:A	A:T	C:G	T:G	A:A
H22	A:A	A:A	G:G	T:T	T:T	T:G	G:G	G:G	T:T	G:G	T:T	T:T	C:C	G:G	G:G	C:C	T:T	C:C	?:?	A:A	T:T	C:C	T:G	T:T
H23	A:T	T:T	T:G	G:G	T:T	G:G	G:G	G:G	T:T	G:A	C:C	T:T	T:T	C:C	G:G	T:T	T:A	C:C	A:A	?:?	T:T	C:G	G:G	T:A
H24	A:T	T:T	T:G	C:C	T:T	G:G	G:G	G:G	A:A	A:A	T:C	T:T	T:T	C:C	C:G	T:T	A:A	C:C	A:A	A:A	T:T	C:G	G:G	T:T
H25	A:T	A:A	G:G	C:C	T:T	G:G	G:G	G:G	A:A	A:A	?:?	T:T	T:T	C:C	C:G	T:T	A:A	C:C	A:A	A:A	T:T	C:G	T:G	T:T
H26	T:T	A:A	G:G	G:G	T:T	G:G	G:G	G:G	A:T	A:A	T:T	T:T	T:T	C:C	C:G	T:T	A:A	C:C	A:A	A:A	T:T	C:G	T:G	T:A
H27	A:T	T:T	G:G	G:G	T:T	G:G	G:T	G:G	A:A	A:A	T:T	G:G	T:T	C:C	C:G	T:T	A:A	C:C	A:A	A:A	A:A	C:G	G:G	T:T
H28	A:T	A:A	G:G	G:G	T:T	G:G	G:G	G:G	?:?	A:A	T:C	T:T	T:T	C:C	G:G	C:T	A:A	C:C	A:A	?:?	A:T	C:G	G:G	T:A
H29	T:T	T:A	G:G	C:G	T:T	G:G	G:G	G:G	T:T	A:A	T:C	T:T	T:T	G:G	G:G	C:T	A:A	C:C	A:A	?:?	T:T	C:G	G:G	T:A
H30	T:T	A:A	T:G	C:G	T:T	G:G	G:G	G:G	A:A	?:?	T:C	T:G	T:T	C:C	C:G	C:T	T:A	C:C	A:A	A:A	A:A	C:G	G:G	A:A
H31	T:T	T:T	G:G	G:G	T:T	G:G	G:G	G:G	A:A	A:A	T:T	T:T	T:T	C:C	C:G	T:T	A:A	C:C	A:A	A:A	T:T	C:C	G:G	T:T
H32	?:?	A:A	G:G	C:G	A:T	G:G	G:G	G:G	A:A	A:A	T:C	T:T	T:T	C:C	C:G	T:T	A:A	C:C	A:A	A:A	T:T	C:G	T:G	T:A
H33	A:T	A:A	G:G	G:G	A:T	G:G	G:G	G:G	T:T	G:A	T:C	T:T	T:T	C:C	C:G	C:T	A:A	C:C	A:A	A:A	A:T	C:G	T:G	T:A
H34	T:T	A:A	G:G	G:G	T:T	G:G	G:G	G:G	A:A	A:A	T:T	T:T	T:T	C:C	C:G	C:T	A:A	C:C	A:A	A:A	A:T	?:?	T:T	T:A
H35	A:T	A:A	T:G	C:C	T:T	G:G	G:G	G:G	A:A	A:A	?:?	T:T	T:T	C:C	C:C	T:T	A:A	C:C	C:A	A:A	T:T	C:C	T:G	T:T
H36	A:T	A:A	T:G	?:?	T:T	G:G	G:G	G:G	A:A	A:A	T:C	T:T	?:?	C:C	C:G	T:T	A:A	C:C	A:A	A:A	A:T	C:G	G:G	A:A
H37	T:T	A:A	G:G	G:G	T:T	G:G	G:G	G:G	A:T	A:A	T:T	T:T	T:T	C:C	C:G	T:T	A:A	?:?	A:A	A:A	A:T	C:G	G:G	T:T
H38	A:T	A:A	G:G	C:C	T:T	G:G	G:G	G:G	A:A	A:A	T:C	T:T	C:C	G:G	C:C	C:T	A:A	C:C	A:A	A:A	T:T	C:G	T:G	T:T
H39	T:T	A:A	T:T	C:C	T:T	G:G	G:G	G:G	T:T	A:A	C:C	T:T	T:T	G:G	G:G	C:T	A:A	C:C	A:A	A:A	A:A	C:G	T:T	T:A
H40	A:T	A:A	G:G	C:C	T:T	G:G	G:G	G:G	A:T	A:A	T:T	T:T	T:T	C:C	C:G	T:T	A:A	C:C	A:A	A:A	T:T	C:G	T:G	T:A
H41	T:T	A:A	G:G	C:C	T:T	G:G	G:G	G:G	T:T	A:A	T:C	?:?	T:T	C:C	C:G	T:T	A:A	C:C	A:A	A:A	T:T	C:G	T:T	A:A
H42	A:T	A:A	T:T	C:C	T:T	G:G	G:G	?:?	A:A	A:A	T:C	T:T	?:?	C:C	C:G	T:T	A:A	C:C	A:A	A:A	T:T	C:C	G:G	T:T
H43	A:T	T:T	G:G	C:C	T:T	G:G	G:G	G:G	A:A	G:A	C:C	T:T	T:T	C:C	C:G	T:T	A:A	C:C	A:A	A:A	T:T	C:G	T:G	T:A
H44	A:T	A:A	G:G	G:G	C:T	?:?	G:G	?:?	A:A	A:A	T:C	T:T	T:T	C:C	C:G	T:T	A:A	C:C	A:A	A:A	A:T	C:G	T:G	T:T
H45	T:T	A:A	G:G	G:G	T:T	T:G	G:G	G:G	A:A	A:A	T:T	T:T	T:T	C:C	G:G	T:T	A:A	C:C	A:A	A:A	T:T	C:C	T:G	A:A
H46	T:T	A:A	G:G	C:C	T:T	G:G	G:G	G:G	A:A	A:A	T:T	T:T	T:T	C:C	G:G	T:T	A:A	C:C	A:A	A:A	T:T	C:G	T:T	A:A
H47	T:T	T:A	G:G	C:C	T:T	G:G	G:G	G:G	A:A	A:A	T:T	T:T	T:T	C:C	C:G	T:T	A:A	C:C	?:?	A:A	T:T	C:C	T:T	A:A
H48	T:T	A:A	G:G	C:C	C:T	T:G	G:G	G:G	A:A	A:A	T:T	T:T	T:T	C:C	G:G	T:T	A:A	C:C	A:A	A:A	A:T	C:C	T:T	A:A
H49	?:?	?:?	G:G	?:?	?:?	?:?	G:G	G:G	?:?	A:A	C:C	T:T	T:T	C:C	C:G	C:C	?:?	C:C	?:?	?:?	T:T	C:G	G:G	A:A
H50	?:?	A:A	G:G	C:C	T:T	G:G	G:G	?:?	A:A	A:A	?:?	T:T	T:T	C:C	C:G	T:T	A:A	C:C	A:A	A:A	T:T	C:C	T:T	A:A
H51	A:T	T:A	G:G	C:C	T:T	G:G	G:G	G:G	A:T	A:A	C:C	G:G	T:T	C:C	C:G	T:T	A:A	C:C	A:A	A:A	T:T	C:C	T:G	T:A
H52	T:T	A:A	G:G	?:?	T:T	G:G	G:G	G:G	?:?	A:A	T:C	G:G	T:T	C:C	C:G	T:T	A:A	C:C	A:A	A:A	T:T	C:G	T:G	A:A
H53	T:C	A:A	G:G	C:C	T:T	G:G	G:G	G:G	A:A	A:A	T:C	T:T	T:T	C:C	C:C	T:T	A:A	C:C	?:?	A:A	A:T	C:C	T:T	A:A
H54	T:C	A:A	G:G	C:C	T:T	G:G	G:G	?:?	A:A	A:A	T:C	T:T	T:T	C:C	C:C	T:T	A:A	C:C	A:A	A:A	A:T	C:C	T:G	T:A
H55	T:T	T:T	G:G	C:C	T:T	G:G	G:G	G:G	A:A	A:A	C:C	T:T	T:T	G:G	G:G	T:T	A:A	C:C	A:A	A:A	A:T	C:G	G:G	T:T
H56	T:T	T:A	G:G	C:C	T:T	G:G	G:G	G:G	T:T	A:A	C:C	T:T	T:T	C:C	G:G	T:T	T:A	C:C	A:A	?:?	A:T	C:G	G:G	T:A
H57	A:T	A:A	G:G	C:C	T:T	G:G	G:G	G:G	T:T	G:A	C:C	T:T	T:T	C:C	C:G	C:T	T:A	C:C	A:A	A:A	A:T	C:G	G:G	T:A
H58	A:T	A:A	G:G	C:C	T:T	G:G	G:G	G:G	T:T	G:A	?:?	T:T	T:T	C:C	C:G	C:T	T:A	C:C	A:A	A:A	A:T	C:G	G:G	T:A
H59	A:T	T:T	G:G	C:C	T:T	G:G	G:G	G:G	T:T	G:A	T:C	T:T	T:T	C:C	C:G	T:T	T:A	C:C	A:A	A:A	A:A	C:G	G:G	T:A
H60	A:T	T:T	G:G	C:C	T:T	G:G	G:G	G:G	A:T	A:A	C:C	T:T	T:T	C:C	C:G	T:T	A:A	C:C	A:A	A:A	A:T	C:C	T:G	A:A
H61	A:T	A:A	G:G	C:C	T:T	?:?	G:G	G:G	A:A	A:A	?:?	T:T	?:?	G:G	C:G	C:T	?:?	C:C	A:A	A:A	A:T	C:C	G:G	T:A
H62	T:T	T:T	G:G	C:C	T:T	G:G	G:G	G:G	?:?	A:A	?:?	T:T	?:?	G:G	C:C	C:T	A:A	C:C	A:A	A:A	A:A	?:?	T:T	A:A
H63	A:T	T:T	G:G	C:C	T:T	G:G	G:G	G:G	A:T	A:A	?:?	T:T	?:?	C:C	C:G	T:T	A:A	C:C	A:A	A:A	T:T	C:C	T:G	T:A
H64	A:T	T:T	G:G	C:C	T:T	G:G	G:G	G:G	A:A	A:A	C:C	T:T	?:?	C:C	C:C	T:T	A:A	C:C	A:A	A:A	A:A	C:C	T:G	A:A
H65	A:T	T:T	G:G	C:C	T:T	G:G	G:T	?:?	T:T	A:A	T:C	T:G	?:?	C:C	C:G	T:T	A:A	C:C	A:A	A:A	T:T	C:C	G:G	T:A
H66	T:C	A:A	G:G	C:C	T:T	G:G	G:G	G:G	A:A	A:A	T:C	T:T	?:?	C:C	C:C	T:T	A:A	C:C	A:A	A:A	A:T	C:C	T:G	T:A
H67	T:C	T:T	G:G	C:C	A:T	G:G	G:T	G:G	A:A	A:A	C:C	T:G	?:?	C:C	C:C	T:T	A:A	C:C	A:A	A:A	A:T	C:C	T:T	A:A
H68	T:T	T:T	G:G	C:C	T:T	G:G	G:G	?:?	A:A	A:A	T:C	T:T	?:?	C:C	C:G	T:T	A:A	C:C	A:A	A:A	T:T	C:G	T:G	T:A
H69	T:C	T:T	G:G	C:C	A:T	G:G	G:T	G:G	A:A	A:A	C:C	T:G	?:?	C:C	C:C	T:T	A:A	C:C	A:A	A:A	A:T	C:C	T:G	T:A
H70	T:T	A:A	T:G	C:C	T:T	G:G	G:G	G:G	A:A	G:A	T:C	T:T	?:?	C:C	C:C	C:T	A:A	C:C	A:A	A:A	A:T	C:C	T:G	A:A
H71	T:T	A:A	T:G	C:C	T:T	G:G	G:G	G:G	A:A	A:A	T:C	T:T	T:T	C:C	C:G	T:T	A:A	C:C	A:A	A:A	T:T	C:C	G:G	A:A
H72	T:T	A:A	T:G	G:G	T:T	T:G	G:G	G:G	A:A	A:A	T:T	T:T	T:T	C:C	G:G	T:T	A:A	C:C	A:A	A:A	A:T	C:C	T:G	T:A
H73	A:T	A:A	T:G	C:G	T:T	G:G	G:G	G:G	T:T	A:A	T:C	T:T	C:C	G:G	C:G	C:T	A:A	C:C	A:A	A:A	A:T	C:G	G:G	T:A
H74	A:T	A:A	G:G	G:G	T:T	G:G	G:G	?:?	A:A	G:A	T:T	T:T	T:T	C:C	C:C	T:T	A:A	C:C	A:A	A:A	T:T	C:G	G:G	T:A
H75	A:T	T:A	G:G	G:G	T:T	G:G	?:?	G:G	A:A	A:A	T:C	?:?	T:T	C:C	C:C	T:T	A:A	C:C	A:A	A:A	T:T	?:?	G:G	T:A
H76	T:T	A:A	T:G	G:G	T:T	G:G	G:G	G:G	A:A	A:A	T:T	T:T	T:T	C:C	C:C	T:T	A:A	C:C	A:A	A:A	A:T	C:C	G:G	A:A
H77	T:T	A:A	G:G	C:C	T:T	G:G	G:G	G:G	A:A	A:A	T:C	T:T	C:C	G:G	C:C	C:T	A:A	C:C	A:A	A:A	T:T	C:G	T:G	T:A
H78	?:?	T:A	G:G	C:C	T:T	G:G	G:G	?:?	A:A	G:A	T:C	T:T	T:T	C:C	C:C	T:T	A:A	C:C	A:A	A:A	T:T	C:C	G:G	T:A
H79	?:?	A:A	G:G	C:G	?:?	G:G	G:G	?:?	A:A	A:A	T:T	T:T	T:T	C:C	C:C	C:T	A:A	C:C	A:A	A:A	A:T	C:C	T:G	A:A
H80	T:T	T:A	G:G	C:C	T:T	G:G	G:G	G:G	A:A	A:A	C:C	T:T	T:T	C:C	G:G	T:T	T:A	C:C	A:A	A:A	A:T	C:G	G:G	A:A
H81	T:T	T:T	G:G	C:G	A:T	G:G	G:G	G:G	A:A	A:A	T:T	T:T	T:T	C:C	C:C	C:C	A:A	C:C	A:A	T:A	A:T	C:C	T:G	T:A
H82	T:T	A:A	T:G	T:C	T:T	G:G	G:G	G:G	A:T	A:A	T:T	T:T	T:T	C:C	C:G	C:T	A:A	C:C	A:A	T:A	A:T	C:G	T:G	A:A
H83	A:A	T:T	G:G	?:?	C:T	T:G	T:T	G:G	T:T	G:G	T:T	T:G	?:?	G:G	C:G	C:C	T:T	C:C	G:A	A:A	T:T	C:G	T:G	T:T
H84	?:?	A:A	G:G	?:?	?:?	?:?	G:G	G:G	?:?	A:A	T:T	T:T	T:T	C:C	C:C	T:T	?:?	C:C	?:?	?:?	T:T	C:C	G:G	T:A
H85	T:T	A:A	G:G	C:C	T:T	G:G	G:G	?:?	A:T	A:A	T:T	T:T	T:T	C:C	C:G	T:T	A:A	C:C	A:A	A:A	T:T	C:G	T:G	T:A
H86	T:T	T:A	G:G	C:C	T:T	G:G	G:G	?:?	T:T	A:A	T:T	T:T	T:T	C:C	C:C	C:T	A:A	C:C	A:A	T:A	A:T	C:C	T:T	A:A
H87	T:T	A:A	G:G	C:C	T:T	?:?	G:G	?:?	T:T	A:A	C:C	T:T	C:C	G:G	C:C	C:T	A:A	?:?	A:A	A:A	T:T	C:G	T:G	T:A
H88	A:T	A:A	G:G	?:?	T:T	?:?	G:G	?:?	T:T	?:?	C:C	T:T	T:T	C:C	C:G	T:T	A:A	C:C	A:A	A:A	A:T	C:G	T:G	T:A
H89	T:T	A:A	T:G	C:C	T:T	G:G	G:G	G:G	T:T	A:A	C:C	T:T	T:T	C:C	C:G	C:T	A:A	C:C	A:A	A:A	A:T	C:G	T:G	A:A
H90	?:?	A:A	G:G	C:C	T:T	G:G	G:G	?:?	A:T	A:A	C:C	?:?	T:T	G:G	C:G	T:T	A:A	C:C	A:A	?:?	T:T	C:G	T:G	T:A
H91	T:T	A:A	G:G	?:?	T:T	G:G	G:G	G:G	A:T	A:A	?:?	T:T	T:T	G:G	C:G	T:T	A:A	C:C	A:A	A:A	T:T	C:G	T:G	A:A
H92	A:T	T:A	G:G	C:C	T:T	G:G	G:G	G:G	T:T	A:A	T:C	T:T	T:T	-:-	C:C	T:T	A:A	C:C	A:A	A:A	T:T	C:C	G:G	T:A
H93	?:?	A:A	G:G	?:?	A:T	G:G	G:G	G:G	T:T	G:G	T:C	T:T	T:T	C:C	C:G	T:T	A:A	C:C	A:A	A:A	T:T	C:G	T:G	T:A
H94	T:T	T:A	G:G	C:C	T:T	G:G	G:G	G:G	A:A	A:A	T:T	T:T	T:T	C:C	C:C	C:T	A:A	C:C	A:A	T:A	A:T	C:C	T:T	A:A
H95	A:A	A:A	G:G	G:G	T:T	G:G	G:G	G:G	T:T	G:A	T:C	T:T	T:T	C:C	C:C	T:T	A:A	C:C	A:A	A:A	T:T	C:G	G:G	T:T
H96	T:T	A:A	G:G	G:G	A:T	G:G	G:G	G:G	T:T	A:A	C:C	T:T	T:T	C:C	C:G	T:T	A:A	C:C	A:A	A:A	T:T	C:G	T:G	T:A
H97	T:T	A:A	G:G	G:G	?:?	G:G	G:G	G:G	A:A	A:A	T:C	T:T	T:T	C:C	C:G	T:T	A:A	C:C	A:A	T:A	T:T	C:G	G:G	T:A
H98	A:T	A:A	T:G	C:C	T:T	G:G	G:G	G:G	A:A	A:A	T:C	T:T	T:T	C:C	C:G	T:T	A:A	C:C	A:A	A:A	A:A	C:G	T:G	T:A
H99	T:T	?:?	T:G	C:C	T:T	G:G	G:G	G:G	A:A	A:A	T:C	T:T	T:T	C:C	C:G	T:T	A:A	C:C	A:A	A:A	A:T	C:C	G:G	T:A
H100	T:T	A:A	G:G	C:C	A:T	G:G	G:G	G:G	T:T	A:A	T:C	T:T	T:T	G:G	C:G	T:T	A:A	C:C	A:A	A:A	T:T	C:G	G:G	T:A
H101	T:T	A:A	G:G	C:C	A:T	G:G	G:G	G:G	A:A	G:A	T:T	T:T	T:T	C:C	C:C	C:T	A:A	C:C	A:A	A:A	A:A	?:?	G:G	T:A
H102	A:T	A:A	G:G	T:C	T:T	G:G	G:G	?:?	A:T	?:?	T:T	T:T	T:T	C:C	C:G	T:T	A:A	G:G	A:A	A:A	A:T	C:G	T:G	A:A
H103	A:T	T:A	G:G	C:C	T:T	G:G	G:T	G:G	A:A	?:?	T:C	T:G	T:T	C:C	C:G	T:T	A:A	G:C	A:A	A:A	A:T	C:C	T:T	T:A
H104	A:T	A:A	G:G	C:C	T:T	G:G	G:G	G:G	A:A	?:?	T:C	T:T	T:T	C:C	G:G	T:T	T:T	C:C	A:A	?:?	T:T	?:?	T:G	A:A
H105	T:T	A:A	G:G	C:C	T:T	G:G	G:G	G:G	A:A	?:?	T:C	T:T	T:T	C:C	G:G	C:T	A:A	C:C	C:A	T:A	T:T	C:G	T:G	A:A
H106	T:T	A:A	G:G	C:C	T:T	G:G	T:T	G:G	?:?	?:?	C:C	G:G	T:T	C:C	G:G	T:T	A:A	C:C	A:A	A:A	T:T	?:?	G:G	T:T
H107	A:T	A:A	G:G	C:C	T:T	G:G	G:G	G:G	A:A	?:?	?:?	T:T	T:T	?:?	C:G	T:T	A:A	G:C	A:A	A:A	A:T	?:?	G:G	A:A
H108	T:T	T:A	G:G	C:C	T:T	G:G	G:G	G:G	A:A	?:?	T:C	T:T	T:T	?:?	C:G	C:T	A:A	G:C	A:A	T:A	A:T	?:?	T:G	A:A
H109	A:T	A:A	G:G	C:C	A:A	G:G	G:G	G:G	A:A	A:A	T:C	T:T	T:T	C:C	C:G	T:T	A:A	G:C	A:A	A:A	A:T	C:G	G:G	A:A
H110	T:T	T:T	G:G	C:C	T:T	T:G	G:G	G:G	T:T	?:?	C:C	T:T	T:T	C:C	C:G	T:T	T:T	G:G	A:A	A:A	T:T	C:G	T:G	A:A
H111	T:T	T:A	G:G	C:C	A:T	G:G	G:G	G:G	A:A	?:?	C:C	T:T	T:T	G:G	G:G	C:T	A:A	G:C	A:A	A:A	A:T	C:G	T:G	T:A
H112	T:T	A:A	G:G	C:C	T:T	G:G	G:G	G:G	A:A	A:A	T:C	T:T	T:T	C:C	G:G	C:T	A:A	G:C	A:A	A:A	?:?	C:G	T:G	A:A
H113	A:T	A:A	T:G	C:C	T:T	G:G	G:G	G:G	A:A	A:A	T:C	T:T	T:T	C:C	C:G	T:T	A:A	C:C	A:A	?:?	A:T	?:?	G:G	T:A
H114	T:T	A:A	T:G	C:C	C:C	G:G	G:G	G:G	T:T	?:?	T:C	T:T	T:T	C:C	C:G	T:T	A:A	G:C	A:A	A:A	T:T	C:G	G:G	T:A
H115	A:A	T:T	T:T	T:T	A:T	G:G	G:G	C:C	T:T	?:?	C:C	T:T	C:C	G:G	C:C	C:C	T:T	G:G	T:A	A:A	T:T	?:?	T:T	T:T
H116	T:T	A:A	G:G	C:C	T:T	T:T	G:G	G:G	A:A	?:?	T:C	T:T	C:C	G:G	C:C	C:T	A:A	G:C	A:A	A:A	T:T	C:G	T:G	T:A
H117	A:T	T:T	?:?	C:C	T:T	G:G	G:G	G:G	A:A	?:?	?:?	T:T	T:T	C:C	C:C	T:T	A:A	G:C	A:A	A:A	A:T	C:G	G:G	A:A
H118	T:T	T:T	T:G	C:C	A:T	G:G	G:G	?:?	A:A	?:?	?:?	T:T	T:T	C:C	C:G	T:T	A:A	C:C	A:A	A:A	T:T	C:C	G:G	A:A
H119	T:T	T:T	G:G	C:C	T:T	G:G	?:?	G:G	A:A	?:?	C:C	T:G	T:T	?:?	C:G	C:T	A:A	C:C	A:A	T:A	A:T	C:G	T:G	T:A
H120	T:T	T:T	G:G	C:C	A:T	G:G	G:G	?:?	A:T	?:?	C:C	T:T	T:T	?:?	C:G	C:T	A:A	G:C	A:A	T:A	A:A	C:G	T:G	A:A
H121	T:T	T:T	T:T	G:G	T:T	G:G	G:G	G:G	A:T	G:A	C:C	T:T	T:T	C:C	C:G	T:T	A:A	C:C	A:A	A:A	T:T	?:?	G:G	T:T
H122	A:T	T:T	T:T	G:G	T:T	G:G	G:T	G:G	T:T	?:?	C:C	G:G	T:T	C:C	C:G	T:T	A:A	C:C	A:A	A:A	A:T	C:G	G:G	T:T
H123	T:T	T:A	G:G	C:C	A:T	G:G	G:G	G:G	T:T	?:?	C:C	T:T	T:T	C:C	C:G	C:T	A:A	C:C	A:A	T:A	A:T	C:C	T:G	A:A
H124	T:T	A:A	G:G	C:C	T:T	G:G	G:G	G:G	?:?	A:A	C:C	T:T	T:T	C:C	C:G	C:T	A:A	G:G	A:A	T:A	A:T	C:G	G:G	T:A
H125	A:T	T:T	G:G	C:C	T:T	G:G	G:G	G:G	T:T	A:A	C:C	T:T	T:T	C:C	C:C	T:T	A:A	C:C	A:A	?:?	T:T	C:C	G:G	T:A
H126	T:T	A:A	G:G	C:G	T:T	G:G	G:G	G:G	?:?	?:?	C:C	T:T	T:T	C:C	G:G	T:T	T:A	G:G	A:A	A:A	A:T	G:G	G:G	T:A
H127	T:T	T:T	G:G	?:?	T:T	G:G	G:G	G:G	T:T	?:?	?:?	T:G	T:T	C:C	C:C	C:T	A:A	G:C	A:A	A:A	T:T	C:C	G:G	T:A
H128	T:T	T:A	G:G	?:?	T:T	G:G	G:G	G:G	T:T	?:?	C:C	T:T	T:T	C:C	C:C	C:T	A:A	G:C	A:A	A:A	A:T	C:G	T:G	A:A
H129	T:T	T:A	G:G	C:C	T:T	G:G	G:G	G:G	T:T	?:?	C:C	T:T	T:T	C:C	C:C	T:T	A:A	G:C	A:A	A:A	T:T	C:C	G:G	A:A
H130	A:T	A:A	G:G	C:C	T:T	G:G	G:G	G:G	A:T	?:?	T:T	T:T	T:T	C:C	C:G	T:T	A:A	?:?	A:A	A:A	A:T	C:G	T:G	A:A
H131	T:T	?:?	G:G	C:C	T:T	G:G	G:G	G:G	T:T	?:?	T:T	T:T	T:T	C:C	C:G	T:T	A:A	G:C	A:A	A:A	T:T	C:G	G:G	A:A
H132	T:T	A:A	G:G	G:G	T:T	G:G	G:G	G:G	T:T	?:?	C:C	T:T	T:T	?:?	?:?	T:T	A:A	?:?	A:A	A:A	T:T	C:G	G:G	A:A
H133	A:T	T:A	G:G	C:C	T:T	G:G	G:G	G:G	T:T	A:A	C:C	?:?	T:T	C:C	C:G	T:T	A:A	C:C	A:A	A:A	T:T	C:C	G:G	T:A
H134	A:T	T:A	G:G	C:C	T:T	G:G	?:?	G:G	T:T	A:A	C:C	T:T	T:T	C:C	C:G	T:T	A:A	C:C	A:A	A:A	T:T	C:G	G:G	T:A
H135	A:A	A:A	G:G	T:T	T:T	T:T	G:G	C:C	T:T	?:?	C:C	T:T	C:C	G:G	C:C	C:C	T:T	G:G	G:G	A:A	T:T	G:G	T:T	T:T
H136	T:T	T:A	G:G	C:C	T:T	G:G	G:G	G:G	A:A	A:A	C:C	T:T	T:T	C:C	?:?	C:T	A:A	G:C	A:A	T:A	A:T	C:C	T:G	A:A
H137	T:T	A:A	G:G	C:C	T:T	G:G	G:G	G:G	?:?	A:A	C:C	T:T	T:T	C:C	C:G	C:T	T:A	?:?	A:A	?:?	A:T	C:G	T:G	T:A
H138	T:T	T:A	G:G	C:C	T:T	G:G	G:G	?:?	A:T	?:?	C:C	T:T	T:T	?:?	C:G	T:T	A:A	C:C	A:A	A:A	T:T	?:?	G:G	T:T
H139	T:T	A:A	G:G	C:C	T:T	G:G	G:G	?:?	A:T	?:?	C:C	T:T	T:T	C:C	C:G	C:T	A:A	G:C	A:A	A:A	A:T	?:?	T:G	?:?
H140	T:T	A:A	G:G	C:C	T:T	G:G	G:G	G:G	A:A	?:?	C:C	T:T	T:T	C:C	C:G	T:T	A:A	G:C	A:A	A:A	T:T	C:C	G:G	T:A
H141	T:T	A:A	G:G	C:C	T:T	G:G	G:G	G:G	A:T	?:?	C:C	T:T	T:T	C:C	C:G	C:T	A:A	C:C	A:A	T:A	A:T	C:C	T:G	T:A
H142	T:T	?:?	G:G	C:C	T:T	G:G	G:G	?:?	A:A	?:?	?:?	T:T	T:T	C:C	C:C	T:T	A:A	C:C	A:A	T:A	A:T	C:C	T:G	T:A
H143	T:T	A:A	G:G	C:C	T:T	G:G	G:G	G:G	A:T	?:?	?:?	T:T	T:T	G:G	?:?	C:T	A:A	C:C	A:A	T:A	A:T	C:C	T:T	A:A
H144	T:T	A:A	G:G	C:C	C:C	T:T	G:G	G:G	A:A	?:?	C:C	T:T	T:T	?:?	C:C	T:T	A:A	C:C	A:A	A:A	T:T	C:C	T:T	T:T
H145	T:T	A:A	G:G	C:C	C:T	T:T	G:G	G:G	A:A	A:A	C:C	T:T	T:T	G:G	C:C	T:T	A:A	G:G	A:A	A:A	T:T	C:C	G:G	A:A
H146	A:A	A:A	G:G	?:?	C:T	T:T	?:?	C:C	T:T	?:?	C:C	?:?	C:C	G:G	C:C	C:C	T:T	?:?	G:G	A:A	T:T	C:C	T:T	T:T
H147	A:A	T:A	G:G	T:C	C:T	G:G	G:G	C:C	A:A	?:?	C:C	G:G	C:C	?:?	C:C	C:T	T:A	G:G	G:A	A:A	A:T	C:C	T:T	T:A
H148	T:T	T:A	G:G	T:C	?:?	G:G	G:G	G:G	T:T	A:A	C:C	T:T	T:T	?:?	C:G	T:T	A:A	C:C	A:A	A:A	A:A	?:?	T:G	T:A
H149	T:T	T:A	G:G	C:C	T:T	G:G	G:G	G:G	?:?	?:?	C:C	T:T	T:T	?:?	G:G	C:T	A:A	C:C	A:A	?:?	T:T	?:?	G:G	T:A
H150	T:T	A:A	G:G	C:C	T:T	G:G	G:G	G:G	?:?	?:?	C:C	T:T	T:T	?:?	C:C	C:C	A:A	C:C	A:A	A:A	A:A	C:C	T:G	T:T
H151	?:?	A:A	G:G	G:G	T:T	T:T	G:G	G:G	A:A	?:?	C:C	T:T	T:T	?:?	C:C	T:T	A:A	G:G	A:A	A:A	T:T	C:C	G:G	A:A
H152	T:T	A:A	G:G	G:G	T:T	G:G	G:G	G:G	A:A	?:?	C:C	T:T	T:T	?:?	C:C	T:T	A:A	C:C	A:A	A:A	A:A	C:C	T:T	T:T
H153	T:T	A:A	G:G	C:C	T:T	G:G	G:G	G:G	A:A	?:?	C:C	T:T	T:T	?:?	C:C	T:T	T:T	C:C	A:A	A:A	A:A	?:?	T:T	T:T
H154	T:T	A:A	G:G	G:G	T:T	T:T	G:G	?:?	A:A	?:?	C:C	T:T	T:T	?:?	G:G	T:T	?:?	C:C	A:A	A:A	A:A	C:C	T:T	A:A
H155	A:A	T:T	G:G	T:C	T:T	T:T	G:G	?:?	T:T	?:?	C:C	T:T	C:C	?:?	C:G	C:T	T:A	?:?	G:A	A:A	T:T	C:C	T:G	T:A
H156	A:T	T:T	G:G	T:C	C:T	T:T	G:G	C:G	T:T	?:?	C:C	G:G	C:C	?:?	C:G	C:T	T:T	C:C	G:A	A:A	T:T	C:C	T:T	T:A
H157	A:T	T:T	G:G	C:C	C:T	T:T	G:G	C:G	T:T	A:A	?:?	T:T	C:C	G:G	C:G	C:T	T:T	C:C	G:A	A:A	A:A	?:?	T:G	T:T
H158	A:A	A:A	G:G	C:C	C:T	T:T	G:G	C:G	T:T	?:?	C:C	T:T	C:C	G:G	C:G	C:T	T:A	G:C	G:A	A:A	A:T	?:?	T:G	T:T
H159	A:T	A:A	T:T	T:C	C:T	T:T	G:T	C:G	T:T	?:?	C:C	T:G	C:C	G:G	C:G	C:C	T:T	G:C	G:A	A:A	A:A	C:C	T:T	T:T
H160	A:T	?:?	G:G	T:C	T:T	G:G	G:G	C:G	A:A	A:A	C:C	T:T	T:T	C:C	G:G	T:T	T:A	C:C	A:A	?:?	A:A	C:C	G:G	A:A
H161	A:T	A:A	G:G	T:C	T:T	G:G	G:G	G:G	A:A	A:A	C:C	T:T	T:T	C:C	G:G	T:T	?:?	C:C	A:A	?:?	?:?	C:C	G:G	T:A
H162	A:T	A:A	G:G	C:C	T:T	G:G	G:G	G:G	?:?	?:?	C:C	T:T	T:T	C:C	G:G	T:T	A:A	C:C	A:A	A:A	A:T	C:C	G:G	T:A
H163	A:T	A:A	G:G	G:G	T:T	G:G	G:G	G:G	A:A	?:?	C:C	T:T	T:T	C:C	C:G	T:T	A:A	C:C	A:A	A:A	A:A	C:C	G:G	A:A
H164	A:T	A:A	G:G	C:C	T:T	G:G	G:G	G:G	T:T	?:?	C:C	T:T	T:T	C:C	G:G	T:T	T:A	G:C	A:A	A:A	A:T	?:?	G:G	A:A
H165	T:T	A:A	G:G	G:G	T:T	T:T	G:G	G:G	A:A	?:?	C:C	T:T	T:T	C:C	C:C	C:T	A:A	C:C	A:A	A:A	A:T	C:C	T:G	T:A
H166	T:T	?:?	G:G	?:?	T:T	G:G	G:G	G:G	A:A	?:?	C:C	T:T	T:T	C:C	G:G	T:T	T:A	C:C	A:A	T:A	T:T	C:C	G:G	A:A
H167	A:T	A:A	G:G	G:G	T:T	T:G	G:G	G:G	A:A	?:?	?:?	T:T	T:T	?:?	G:G	C:T	A:A	C:C	A:A	A:A	T:T	C:C	T:G	T:A
H168	A:T	A:A	G:G	G:G	T:T	G:G	G:G	G:G	A:A	?:?	C:C	T:T	T:T	?:?	G:G	T:T	A:A	C:C	A:A	A:A	A:T	?:?	G:G	A:A
H169	T:T	A:A	G:G	C:G	T:T	T:G	G:G	G:G	A:A	A:A	C:C	T:T	T:T	C:C	G:G	C:T	A:A	C:C	A:A	A:A	A:T	C:C	G:G	A:A
H170	T:T	A:A	G:G	C:C	T:T	G:G	G:G	G:G	T:T	?:?	C:C	T:T	T:T	C:C	C:G	T:T	T:T	?:?	A:A	A:A	A:T	C:C	G:G	A:A
H171	A:T	A:A	G:G	C:C	T:T	G:G	G:G	G:G	A:A	?:?	T:C	T:T	T:T	C:C	C:G	C:T	A:A	C:C	A:A	A:A	T:T	C:C	T:G	T:A
H172	A:T	?:?	?:?	C:C	T:T	T:T	G:G	G:G	A:A	?:?	C:C	T:T	T:T	C:C	G:G	T:T	T:A	G:G	G:A	A:A	T:T	C:C	G:G	A:A
H173	?:?	A:A	?:?	?:?	T:T	?:?	G:G	G:G	T:T	?:?	T:C	T:T	C:C	G:G	C:G	C:T	?:?	?:?	?:?	?:?	T:T	C:C	T:G	T:A
H174	?:?	?:?	G:G	?:?	?:?	G:G	G:G	G:G	A:A	?:?	C:C	T:T	T:T	C:C	C:G	T:T	?:?	?:?	?:?	?:?	A:A	C:G	G:G	A:A
H175	A:T	A:A	?:?	C:C	T:T	G:G	?:?	?:?	?:?	?:?	?:?	?:?	T:T	C:C	G:G	T:T	A:A	C:C	A:A	A:A	?:?	C:C	G:G	T:A
H176	A:T	A:A	G:G	C:C	C:T	T:G	G:G	?:?	A:A	?:?	C:C	T:T	T:T	C:C	G:G	C:T	A:A	?:?	A:A	A:A	A:T	?:?	G:G	A:A
H177	A:T	A:A	G:G	?:?	T:T	G:G	G:G	G:G	T:T	?:?	C:C	T:T	T:T	C:C	C:G	T:T	A:A	C:C	A:A	A:A	A:A	C:C	G:G	A:A
H178	T:T	A:A	G:G	?:?	T:T	G:G	G:G	G:G	A:A	?:?	C:C	T:T	T:T	C:C	G:G	C:T	A:A	?:?	A:A	A:A	A:T	C:G	G:G	A:A
H179	T:T	A:A	G:G	C:C	A:T	G:G	G:G	G:G	A:T	?:?	T:T	T:T	T:T	?:?	C:G	T:T	A:A	G:C	A:A	A:A	T:T	C:C	G:G	T:A
H180	A:T	A:A	G:G	G:G	T:T	G:G	G:G	G:G	A:A	?:?	T:C	T:T	T:T	?:?	C:C	C:T	A:A	C:C	A:A	A:A	T:T	?:?	G:G	T:A
H181	T:T	A:A	G:G	G:G	A:T	G:G	G:G	G:G	T:T	?:?	T:C	T:T	T:T	C:C	C:G	T:T	A:A	G:C	A:A	A:A	T:T	C:C	G:G	T:A
H182	A:T	A:A	G:G	C:C	T:T	G:G	?:?	G:G	A:A	?:?	T:T	?:?	T:T	C:C	C:C	C:T	A:A	C:C	A:A	A:A	T:T	C:G	G:G	T:A
H184	T:T	A:A	G:G	?:?	T:T	G:G	G:G	?:?	A:A	?:?	C:C	T:T	T:T	C:C	C:G	T:T	T:A	C:C	A:A	A:A	T:T	?:?	G:G	T:A
H185	T:T	?:?	G:G	G:G	C:T	T:G	G:G	?:?	A:A	?:?	T:T	T:G	T:T	C:C	C:C	C:T	A:A	C:C	A:A	A:A	T:T	C:C	G:G	T:A
H186	?:?	A:A	?:?	?:?	?:?	?:?	?:?	G:G	?:?	?:?	?:?	?:?	?:?	C:C	C:G	T:T	?:?	?:?	?:?	?:?	?:?	C:G	G:G	A:A
H187	A:T	A:A	G:G	C:C	A:T	G:G	G:G	G:G	A:A	?:?	T:C	T:T	T:T	C:C	C:C	C:T	A:A	?:?	A:A	A:A	T:T	C:G	G:G	T:T
H188	A:T	A:A	G:G	C:C	T:T	G:G	G:G	G:G	A:A	?:?	T:C	T:T	C:C	G:G	C:C	C:T	A:A	?:?	A:A	A:A	T:T	C:C	T:G	T:T
H189	A:T	A:A	G:G	C:C	T:T	G:G	G:G	?:?	A:A	?:?	C:C	T:T	T:T	C:C	G:G	C:T	A:A	?:?	A:A	A:A	A:A	C:G	G:G	A:A
H190	A:T	A:A	G:G	?:?	T:T	G:G	G:G	G:G	A:A	?:?	C:C	T:T	T:T	C:C	G:G	T:T	A:A	?:?	A:A	G:A	T:T	C:C	G:G	A:A
H191	T:T	?:?	G:G	C:C	A:T	G:G	G:G	G:G	A:A	?:?	T:T	T:T	T:T	?:?	C:C	C:T	A:A	?:?	A:A	G:A	T:T	C:G	G:G	T:A
H192	T:T	?:?	G:G	?:?	T:T	G:G	G:G	G:G	A:A	?:?	T:C	T:T	T:T	?:?	G:G	T:T	A:A	?:?	A:A	A:A	A:T	C:G	G:G	T:A
H193	?:?	?:?	G:G	?:?	?:?	?:?	G:G	G:G	A:A	?:?	T:C	T:T	T:T	C:C	C:C	T:T	?:?	?:?	?:?	?:?	T:T	G:G	G:G	T:A
H194	T:T	?:?	G:G	C:C	T:T	G:G	G:G	G:G	A:A	A:A	C:C	T:T	T:T	C:C	G:G	T:T	A:A	G:G	A:A	A:A	T:T	C:C	G:G	A:A
H195	?:?	?:?	G:G	?:?	T:T	?:?	G:G	G:G	A:T	?:?	T:T	T:T	T:T	C:C	C:G	T:T	?:?	?:?	?:?	A:A	T:T	C:G	G:G	A:A
H196	?:?	?:?	?:?	?:?	?:?	?:?	?:?	G:G	?:?	?:?	T:T	?:?	T:T	C:C	G:G	T:T	?:?	?:?	?:?	?:?	?:?	?:?	G:G	T:A
H197	?:?	A:A	?:?	C:C	T:T	G:G	G:G	G:G	?:?	?:?	T:T	T:T	T:T	G:G	C:G	T:T	A:A	?:?	A:A	?:?	T:T	C:C	G:G	A:A
H198	T:T	?:?	T:G	G:G	T:T	?:?	G:G	G:G	A:T	A:A	T:T	T:T	T:T	C:C	C:G	T:T	A:A	?:?	?:?	A:A	A:T	C:G	G:G	T:A
H199	T:T	?:?	G:G	C:C	A:T	G:G	G:G	G:G	A:A	G:A	T:C	T:T	T:T	C:C	C:C	C:T	A:A	?:?	A:A	A:A	A:T	C:C	G:G	T:A
H200	A:T	T:T	T:G	G:G	T:T	G:G	G:G	G:G	A:T	A:A	?:?	T:T	T:T	C:C	C:G	T:T	A:A	?:?	A:A	A:A	A:T	C:G	G:G	T:A
H201	T:T	T:A	G:G	C:C	C:T	G:G	G:G	G:G	A:A	A:A	?:?	T:T	T:T	C:C	G:G	T:T	T:A	?:?	A:A	A:A	A:T	G:G	G:G	A:A
H202	T:T	T:T	G:G	C:C	A:T	G:G	G:G	G:G	A:A	G:A	T:T	T:T	T:T	C:C	C:C	C:T	T:A	?:?	A:A	?:?	A:T	C:C	G:G	T:A
H203	T:T	T:A	G:G	C:C	T:T	?:?	G:G	G:G	A:A	A:A	T:T	T:T	T:T	C:C	C:C	C:T	T:A	?:?	A:A	A:A	A:T	C:G	T:G	A:A
H204	T:T	T:T	G:G	C:C	A:T	G:G	G:G	G:G	A:A	G:A	T:T	T:T	T:T	?:?	C:C	C:T	?:?	?:?	A:A	A:A	A:T	C:C	G:G	T:A
H205	A:T	A:A	T:G	G:G	C:T	G:G	G:G	G:G	T:T	A:A	T:C	T:T	T:T	C:C	C:G	T:T	A:A	?:?	A:A	A:A	A:T	C:G	G:G	T:A
H206	T:T	T:T	G:G	C:C	A:T	G:G	G:G	G:G	A:A	G:A	T:T	T:T	T:T	C:C	C:C	T:T	A:A	?:?	A:A	A:A	T:T	C:G	G:G	A:A
H207	T:T	T:A	G:G	C:C	T:T	G:G	G:G	G:G	A:A	A:A	T:C	T:T	T:T	C:C	C:G	C:T	T:A	?:?	A:A	A:A	T:T	C:C	T:G	A:A
H208	T:T	A:A	T:G	C:C	C:T	G:G	G:G	G:G	A:T	?:?	T:T	T:T	T:T	C:C	C:G	T:T	T:A	?:?	?:?	A:A	A:T	C:G	G:G	T:A
H209	A:T	?:?	G:G	C:C	C:C	G:G	G:G	?:?	?:?	?:?	T:T	T:T	T:T	C:C	C:G	T:T	A:A	?:?	A:A	A:A	A:T	?:?	T:G	A:A
H210	T:T	T:T	G:G	G:G	A:T	G:G	G:T	G:G	A:A	A:A	T:T	T:G	T:T	C:C	C:G	C:T	A:A	?:?	A:A	T:A	A:T	C:G	T:G	T:A
H211	T:T	T:T	G:G	C:C	C:T	G:G	G:G	G:G	?:?	A:A	T:T	T:T	T:T	C:C	C:C	C:T	A:A	?:?	A:A	A:A	A:T	C:C	G:G	T:A
H212	T:T	A:A	T:G	G:G	A:T	G:G	G:G	G:G	T:T	A:A	T:C	T:T	T:T	C:C	C:G	T:T	A:A	?:?	A:A	A:A	A:A	C:C	T:T	A:A
H213	A:T	T:T	G:G	G:G	T:T	G:G	G:G	G:G	A:A	A:A	T:T	T:T	T:T	C:C	C:C	C:C	A:A	?:?	A:A	A:A	A:A	C:G	T:G	T:A
H214	A:T	A:A	T:G	C:C	T:T	G:G	G:G	G:G	A:T	A:A	T:C	T:T	T:T	C:C	C:G	T:T	A:A	?:?	A:A	A:A	A:A	C:G	G:G	T:A
H215	T:T	T:T	G:G	C:C	T:T	G:G	G:G	G:G	A:A	A:A	T:C	T:T	T:T	C:C	C:G	C:T	A:A	?:?	A:A	A:A	A:A	C:C	T:G	A:A
H216	T:T	T:T	G:G	G:G	A:T	G:G	G:G	G:G	A:A	A:A	C:C	T:T	T:T	C:C	C:G	C:T	A:A	?:?	A:A	A:A	T:T	C:C	T:G	A:A
H217	T:T	A:A	G:G	C:C	T:T	G:G	G:G	G:G	A:A	A:A	C:C	T:T	T:T	C:C	G:G	T:T	T:A	?:?	A:A	A:A	A:A	C:G	G:G	A:A
H218	T:T	T:T	G:G	G:G	A:T	G:G	G:G	G:G	A:A	A:A	C:C	T:T	T:T	C:C	C:G	C:T	A:A	?:?	A:A	A:A	T:T	C:C	T:G	A:A
H219	T:T	T:T	G:G	C:C	A:T	G:G	G:G	G:G	A:A	A:A	T:T	T:T	T:T	C:C	C:G	C:T	A:A	?:?	A:A	A:A	A:T	C:G	G:G	T:A
H220	T:T	T:T	G:G	C:C	T:T	T:T	G:G	G:G	T:T	A:A	C:C	T:T	T:T	G:G	C:G	C:T	A:A	?:?	A:A	A:A	A:A	C:C	G:G	A:A
H221	A:T	?:?	G:G	C:C	T:T	G:G	G:G	G:G	T:T	A:A	C:C	T:T	?:?	G:G	C:G	T:T	A:A	?:?	A:A	A:A	A:T	C:G	T:G	A:A
H222	A:T	T:T	T:G	T:G	T:T	G:G	G:G	G:G	A:T	A:A	T:C	T:T	T:T	C:C	C:G	T:T	A:A	?:?	?:?	A:A	A:T	?:?	G:G	T:A
H223	T:T	T:T	G:G	G:G	T:T	G:G	G:G	G:G	T:T	A:A	T:T	T:T	T:T	C:C	G:G	T:T	A:A	?:?	A:A	A:A	T:T	G:G	G:G	T:A
H224	T:T	A:A	T:G	T:C	T:T	G:G	G:G	G:G	A:A	A:A	C:C	T:T	T:T	C:C	G:G	T:T	T:A	?:?	A:A	A:A	A:A	C:G	G:G	A:A
H225	A:T	A:A	G:G	C:C	T:T	G:G	G:G	G:G	A:A	A:A	T:C	T:T	C:C	G:G	C:C	C:T	A:A	?:?	A:A	A:A	T:T	?:?	T:G	T:T
H226	A:T	?:?	G:G	C:C	T:T	G:G	G:G	G:G	A:T	A:A	T:C	T:T	T:T	C:C	C:G	T:T	A:A	?:?	A:A	A:A	A:A	C:G	G:G	T:A
H227	A:T	A:A	G:G	C:C	T:T	G:G	G:G	G:G	T:T	A:A	T:C	T:T	T:T	G:G	G:G	T:T	T:A	?:?	A:A	A:A	A:A	C:C	G:G	A:A
H228	A:T	A:A	G:G	C:C	T:T	G:G	G:G	G:G	A:A	A:A	T:T	T:T	T:T	C:C	C:C	T:T	A:A	?:?	A:A	A:A	T:T	C:G	G:G	T:T
H229	A:T	A:A	G:G	C:C	T:T	G:G	G:G	G:G	A:T	A:A	T:T	T:T	T:T	C:C	C:G	T:T	A:A	?:?	A:A	A:A	A:A	C:G	G:G	T:T
H230	A:T	A:A	G:G	C:C	T:T	G:G	G:G	G:G	A:A	A:A	T:T	T:T	C:C	G:G	C:C	C:T	A:A	?:?	A:A	A:A	T:T	C:G	T:G	T:T
H232	A:T	A:A	T:G	G:G	T:T	G:G	G:G	G:G	A:A	A:A	T:T	T:T	T:T	C:C	C:G	T:T	A:A	?:?	A:A	A:A	A:A	C:C	G:G	T:A
H233	T:T	A:A	G:G	G:G	T:T	G:G	G:G	G:G	A:A	A:A	C:C	T:T	T:T	C:C	G:G	T:T	T:A	?:?	A:A	A:A	A:A	C:G	G:G	A:A
H234	T:C	A:A	T:T	T:C	T:T	G:G	G:G	G:G	A:A	A:A	C:C	T:T	T:T	C:C	C:G	T:T	T:A	?:?	A:A	A:A	A:A	C:G	G:G	A:A
H235	T:T	A:A	T:T	C:G	?:?	G:G	G:G	G:G	A:A	A:A	T:T	T:T	T:T	C:C	G:G	T:T	T:A	?:?	A:A	A:A	A:T	C:G	G:G	T:A
H236	T:T	A:A	T:T	C:C	?:?	G:G	G:G	G:G	A:A	A:A	T:T	T:T	T:T	C:C	G:G	T:T	T:A	?:?	A:A	A:A	A:T	C:G	G:G	A:A
H237	T:T	A:A	G:G	G:G	?:?	G:G	G:G	G:G	A:A	A:A	T:T	T:T	T:T	C:C	C:G	T:T	A:A	?:?	A:A	A:A	T:T	C:G	G:G	T:A
H238	A:T	A:A	G:G	G:G	?:?	G:G	G:G	G:G	A:A	A:A	T:T	T:T	?:?	?:?	?:?	?:?	A:A	?:?	A:A	A:A	T:T	C:C	?:?	?:?
H239	A:A	T:T	G:G	G:G	?:?	G:G	G:G	G:G	T:T	A:A	C:C	T:T	T:T	C:C	G:G	T:T	A:A	?:?	A:A	A:A	T:T	C:C	G:G	T:A
H240	T:T	A:A	G:G	C:G	?:?	G:G	G:G	G:G	T:T	A:A	T:C	T:T	T:T	G:G	C:G	C:T	A:A	?:?	A:A	A:A	T:T	C:G	T:T	A:A
H241	T:T	A:A	G:G	G:G	?:?	T:G	G:G	G:G	A:A	?:?	T:C	T:T	T:T	C:C	G:G	T:T	A:A	?:?	A:A	A:A	A:T	C:C	T:T	T:A
H242	T:C	A:A	G:G	C:C	?:?	?:?	G:G	G:G	A:A	A:A	T:T	T:T	T:T	C:C	C:G	T:T	A:A	?:?	A:A	A:A	T:T	C:C	T:G	A:A
H243	T:T	T:T	G:G	G:G	?:?	?:?	G:G	G:G	?:?	A:A	T:T	T:T	T:T	C:C	G:G	T:T	A:A	?:?	A:A	A:A	T:T	C:C	T:G	A:A
H244	A:T	A:A	G:G	C:C	?:?	G:G	G:G	G:G	A:A	A:A	T:C	T:T	T:T	G:G	C:G	C:T	T:A	?:?	A:A	A:A	T:T	C:C	G:G	T:A
H245	A:T	A:A	G:G	G:G	?:?	G:G	G:G	G:G	T:T	G:A	C:C	T:T	T:T	C:C	G:G	T:T	T:A	?:?	A:A	A:A	T:T	C:G	G:G	T:A
H246	A:T	T:T	G:G	G:G	?:?	G:G	G:G	G:G	A:A	A:A	C:C	T:T	T:T	C:C	G:G	T:T	T:A	?:?	A:A	A:A	T:T	C:C	G:G	A:A
H247	T:T	T:T	G:G	G:G	?:?	G:G	G:G	G:G	T:T	A:A	T:T	T:T	T:T	C:C	C:G	T:T	A:A	?:?	A:A	A:A	T:T	C:G	G:G	T:T
H248	T:C	T:T	G:G	G:G	?:?	T:G	G:T	G:G	A:A	A:A	T:T	T:G	T:T	C:C	G:G	T:T	A:A	?:?	A:A	A:A	A:T	C:C	T:G	A:A
H249	A:C	T:T	G:G	C:C	T:T	G:G	G:T	G:G	A:A	A:A	C:C	T:G	T:T	C:C	C:C	T:T	A:A	?:?	A:A	A:A	A:A	C:C	T:G	T:A
H250	A:T	T:T	G:G	C:C	T:T	G:G	G:G	G:G	A:A	A:A	C:C	T:T	C:C	G:G	C:G	C:T	T:A	?:?	A:A	A:A	A:T	C:G	T:G	A:A
H251	T:C	T:T	T:T	G:G	T:T	G:G	G:G	?:?	A:A	G:A	T:T	T:T	?:?	C:C	G:G	T:T	T:A	?:?	A:A	A:A	T:T	C:G	T:G	T:A
H252	A:T	T:T	T:T	G:G	T:T	T:G	G:G	G:G	T:T	A:A	T:C	T:T	T:T	C:C	C:G	T:T	T:A	?:?	A:A	A:A	A:T	?:?	G:G	T:T
H253	A:T	T:T	T:T	C:G	T:T	G:G	G:G	G:G	T:T	A:A	T:T	T:T	C:C	G:C	C:C	C:T	T:A	?:?	A:A	A:A	A:A	C:C	T:G	T:A
H254	A:T	A:A	T:T	C:C	T:T	G:G	G:G	G:G	T:T	A:A	?:?	T:T	T:T	C:C	G:G	T:T	T:A	?:?	A:A	A:A	A:T	C:G	G:G	T:A
H255	A:A	?:?	T:T	G:G	T:T	G:G	G:G	G:G	A:A	A:A	C:C	T:T	T:T	C:C	G:G	T:T	T:A	?:?	A:A	A:A	A:T	?:?	G:G	T:A
H256	A:T	A:A	T:T	G:G	T:T	T:G	G:G	G:G	A:T	A:A	T:C	T:T	T:T	C:C	G:G	C:T	T:A	?:?	A:A	A:A	A:T	C:G	T:G	A:A
H257	A:T	A:A	G:G	C:C	T:T	G:G	G:G	G:G	A:A	A:A	T:T	T:T	T:T	C:C	C:G	T:T	A:A	?:?	A:A	A:A	A:A	C:C	G:G	A:A
H258	T:T	A:A	G:G	G:G	T:T	G:G	G:G	G:G	A:A	A:A	C:C	T:T	T:T	C:C	G:G	T:T	A:A	?:?	A:A	A:A	T:T	?:?	T:T	A:A
H259	T:T	A:A	G:G	G:G	T:T	G:G	G:G	?:?	A:A	A:A	T:T	T:T	T:T	G:G	C:C	T:T	T:T	?:?	A:A	A:A	T:T	C:G	G:G	A:A
H260	A:T	A:A	G:G	G:G	T:T	G:G	G:G	?:?	?:?	A:A	T:C	T:T	T:T	G:G	G:G	T:T	A:A	?:?	A:A	A:A	T:T	?:?	G:G	T:A
H261	T:T	A:A	G:G	G:G	T:T	G:G	G:G	G:G	A:T	A:A	T:T	T:T	T:T	C:C	C:G	T:T	A:A	?:?	A:A	A:A	A:A	C:C	G:G	T:T
H262	?:?	A:A	T:G	C:C	T:T	G:G	G:G	G:G	A:T	G:A	T:C	T:T	T:T	C:C	C:C	C:T	A:A	?:?	A:A	A:A	A:T	C:C	T:G	A:A
H263	T:T	A:A	T:G	C:C	A:T	G:G	G:G	G:G	T:T	A:A	T:C	T:T	T:T	C:C	C:C	C:T	T:T	?:?	A:A	A:A	A:T	?:?	T:G	A:A
H264	A:A	A:A	G:G	C:C	T:T	G:G	G:T	G:G	A:A	A:A	C:C	T:G	T:T	C:C	C:C	T:T	A:A	?:?	A:A	A:A	A:A	C:C	T:G	T:A
H265	A:A	A:A	G:G	C:C	A:T	G:G	G:G	G:G	A:T	A:A	T:C	T:T	T:T	C:C	?:?	T:T	A:A	?:?	A:A	A:A	A:T	C:C	T:G	T:A
H266	A:A	A:A	G:G	C:C	T:T	G:G	G:T	G:G	A:A	A:A	C:C	T:G	T:T	C:C	C:C	T:T	A:A	?:?	A:A	A:A	A:A	C:C	T:G	T:A
H267	T:T	A:A	T:G	C:G	T:T	G:G	G:G	G:G	T:T	A:A	T:T	T:T	T:T	C:C	C:G	T:T	A:A	?:?	A:A	A:A	T:T	C:G	G:G	T:T
H268	A:A	A:A	G:G	G:G	A:T	G:G	G:G	G:G	T:T	A:A	T:C	T:T	T:T	C:C	C:G	T:T	A:A	?:?	A:A	A:A	T:T	C:C	G:G	T:T
H269	T:T	T:T	G:G	C:C	T:T	G:G	G:G	?:?	A:A	A:A	T:T	T:T	T:T	C:C	C:C	T:T	A:A	?:?	A:A	A:A	T:T	?:?	G:G	A:A
H270	T:T	T:T	?:?	C:G	T:T	G:G	G:T	G:G	A:A	A:A	C:C	T:G	T:T	C:C	C:C	T:T	A:A	?:?	A:A	A:A	A:A	C:C	T:G	T:A
H271	A:A	T:T	G:G	C:G	T:T	G:G	?:?	G:G	A:A	A:A	T:C	?:?	T:T	G:G	C:G	T:T	A:A	?:?	A:A	A:A	A:A	C:C	G:G	A:A
H272	A:A	A:A	G:G	C:C	C:T	G:G	G:G	G:G	T:T	A:A	T:C	T:T	C:C	G:G	C:C	C:T	T:A	?:?	A:A	A:A	T:T	C:C	G:G	T:T
H273	A:A	T:T	G:G	C:G	A:T	G:G	G:G	G:G	A:A	A:A	T:C	T:T	T:T	C:C	C:C	T:T	A:A	?:?	A:A	A:A	T:T	C:C	G:G	T:A
H274	T:T	A:A	T:G	?:?	C:T	G:G	G:G	?:?	A:A	A:A	T:T	T:T	T:T	C:C	C:G	C:T	A:A	?:?	A:A	A:A	A:T	C:C	G:G	T:T
H275	A:A	A:A	T:G	C:G	C:T	G:G	G:G	G:G	A:T	A:A	T:T	T:T	T:T	?:?	C:G	T:T	A:A	?:?	?:?	A:A	A:T	C:G	T:G	T:T
H276	A:A	A:A	G:G	G:G	C:T	G:G	G:G	G:G	A:T	A:A	C:C	T:T	T:T	?:?	C:G	T:T	A:A	?:?	A:A	A:A	A:A	C:C	T:G	A:A
H277	T:T	A:A	G:G	?:?	C:T	G:G	G:G	G:G	T:T	A:A	C:C	T:T	T:T	C:C	G:G	T:T	T:A	?:?	A:A	A:A	A:T	C:G	G:G	T:A
H278	A:A	A:A	?:?	C:G	C:T	G:G	G:G	G:G	?:?	A:A	T:C	T:T	T:T	C:C	C:G	T:T	A:A	?:?	A:A	A:A	A:A	C:C	T:G	T:A
H279	A:A	A:A	G:G	C:G	C:T	G:G	G:G	G:G	T:T	A:A	T:C	T:T	T:T	C:C	C:G	T:T	A:A	?:?	A:A	A:A	A:A	C:C	T:G	T:A
H280	A:A	A:A	G:G	C:G	A:T	G:G	G:G	G:G	A:A	A:A	T:T	T:T	T:T	C:C	C:C	T:T	A:A	?:?	A:A	A:A	A:T	C:C	G:G	T:A
H281	T:T	?:?	G:G	C:G	T:T	G:G	G:G	G:G	T:T	A:A	T:C	T:T	T:T	C:C	C:G	T:T	A:A	?:?	?:?	A:A	T:T	C:G	T:T	A:A
H282	T:T	A:A	G:G	C:C	T:T	?:?	G:G	G:G	A:T	A:A	C:C	T:T	T:T	C:C	G:G	T:T	?:?	?:?	A:A	A:A	A:A	C:G	G:G	T:A
H283	A:A	T:A	G:G	G:G	T:T	G:G	G:G	?:?	A:A	A:A	C:C	T:T	T:T	C:C	G:G	T:T	T:A	?:?	A:A	A:A	A:T	?:?	G:G	T:A
H284	A:A	A:A	T:T	G:G	T:T	G:G	G:G	G:G	?:?	A:A	T:C	T:T	T:T	C:C	G:G	T:T	A:A	?:?	A:A	A:A	T:T	C:G	G:G	T:A
H285	A:A	T:A	G:G	G:G	T:T	G:G	G:G	?:?	A:A	A:A	C:C	T:T	T:T	C:C	G:G	T:T	T:A	?:?	A:A	A:A	A:A	C:G	G:G	T:A
H286	T:T	A:A	T:T	G:G	T:T	G:G	G:G	G:G	T:T	A:A	T:T	T:T	T:T	C:C	C:G	T:T	T:A	?:?	A:A	A:A	T:T	C:G	G:G	T:A
H289	A:A	A:A	T:T	C:C	T:T	G:G	G:G	G:G	A:A	A:A	T:C	T:T	T:T	C:C	G:G	T:T	A:A	?:?	A:A	A:A	A:T	C:G	G:G	T:T
H290	T:T	A:A	G:G	G:G	T:T	G:G	G:G	G:G	?:?	A:A	C:C	T:T	T:T	C:C	C:C	C:C	A:A	?:?	A:A	A:A	A:A	C:C	T:T	A:A
H291	T:T	T:T	T:T	C:G	T:T	G:G	G:G	G:G	A:A	G:A	T:C	G:T	T:T	C:C	C:C	C:T	A:A	?:?	A:A	A:A	A:A	C:C	T:G	A:A
H292	T:T	T:T	G:G	C:G	T:T	G:G	G:G	G:G	T:T	A:A	T:T	G:T	T:T	C:C	C:C	C:T	T:T	?:?	A:A	A:A	A:A	C:C	G:G	A:A
H293	A:C	T:T	T:G	C:G	A:T	G:G	G:G	G:G	A:A	A:A	T:C	T:T	T:T	C:C	C:G	T:T	A:A	?:?	A:A	A:A	A:A	C:C	G:G	T:A
H294	T:T	T:T	T:G	G:G	C:T	G:G	G:G	?:?	A:A	A:A	C:C	T:T	T:T	C:C	G:G	T:T	A:A	?:?	A:A	A:A	T:T	C:C	T:T	A:A
H295	A:C	T:T	G:G	C:C	T:T	G:G	G:T	G:G	A:A	A:A	C:C	T:G	T:T	C:C	C:G	T:T	A:A	?:?	A:A	A:A	A:A	?:?	T:G	T:A
H296	T:C	T:T	G:G	C:G	A:T	G:G	G:G	G:G	A:A	A:A	C:C	T:T	T:T	C:C	C:C	T:T	A:A	?:?	?:?	A:A	A:A	C:C	T:T	A:A
H297	A:T	T:T	T:G	C:G	C:T	G:G	G:G	?:?	A:A	A:A	?:?	T:T	T:T	C:C	G:G	C:C	A:A	C:C	A:A	?:?	A:A	C:C	G:G	T:A
H298	T:C	T:T	G:G	C:G	A:T	G:G	G:T	G:G	A:A	A:A	C:C	T:G	T:T	C:C	C:C	T:T	A:A	C:C	A:A	A:A	A:T	C:C	T:G	T:A
H299	T:T	A:A	T:T	C:G	T:T	G:G	G:T	G:G	A:A	A:A	T:T	T:G	T:T	C:C	C:G	T:T	A:A	?:?	A:A	A:A	A:A	C:C	G:G	A:A
H300	T:T	A:A	T:T	C:G	T:T	G:G	G:G	G:G	T:T	A:A	T:C	T:T	T:T	C:C	C:C	C:T	A:A	G:C	A:A	A:A	A:A	C:C	T:G	A:A
H301	T:T	A:A	T:T	G:G	A:A	G:G	G:G	G:G	A:T	A:A	T:T	T:T	T:T	C:C	C:G	T:T	A:A	?:?	A:A	A:A	T:T	C:C	G:G	T:A
H302	T:C	A:A	G:G	C:G	A:T	G:G	G:T	G:G	T:T	A:A	C:C	T:G	T:T	C:C	C:C	T:T	A:A	?:?	A:A	A:A	T:T	C:C	G:G	A:A
H303	T:T	A:A	?:?	C:G	T:T	G:G	G:G	G:G	T:T	G:A	T:C	T:T	T:T	C:C	C:C	C:T	A:A	G:C	A:A	A:A	A:T	C:C	T:G	A:A
H304	T:T	A:A	T:T	C:G	T:T	G:G	G:G	G:G	T:T	G:A	T:C	T:T	T:T	C:C	C:C	C:T	A:A	G:C	A:A	A:A	A:A	C:C	T:G	A:A
H305	T:C	A:A	T:T	C:G	C:T	G:G	G:G	G:G	A:A	A:A	T:T	T:T	T:T	C:C	C:G	T:T	A:A	?:?	A:A	A:A	T:T	C:C	T:G	A:A
H306	T:T	A:A	T:T	G:G	C:T	G:G	G:G	G:G	A:A	A:A	T:T	T:T	T:T	C:C	G:G	T:T	A:A	?:?	A:A	?:?	T:T	C:C	T:G	A:A
H307	T:T	A:A	G:G	C:C	T:T	G:G	G:G	G:G	T:T	A:A	C:C	T:T	T:T	G:G	G:G	T:T	T:A	?:?	A:A	A:A	A:A	C:G	G:G	T:A
H308	T:T	A:A	?:?	G:G	C:T	G:G	G:G	G:G	A:A	A:A	T:T	T:T	T:T	C:C	G:G	T:T	A:A	C:C	?:?	?:?	T:T	C:C	T:G	A:A
H309	T:C	A:A	G:G	C:G	A:T	G:G	G:G	G:G	A:A	A:A	?:?	T:T	T:T	C:C	C:G	T:T	A:A	C:C	A:A	A:A	T:T	C:C	G:G	T:A
H310	A:T	A:A	T:T	G:G	T:T	G:G	G:G	?:?	A:A	?:?	?:?	T:T	T:T	C:C	C:G	T:T	A:A	C:C	A:A	A:A	A:A	C:C	T:G	T:A
H311	T:T	A:A	T:G	G:G	T:T	G:G	G:G	G:G	T:T	?:?	T:C	T:T	T:T	C:C	C:G	T:T	T:A	G:C	A:A	A:A	A:T	C:G	T:T	A:A
H312	A:T	A:A	T:G	G:G	T:T	G:G	G:G	G:G	A:A	A:A	T:C	T:T	T:T	C:C	C:G	?:?	A:A	C:C	A:A	A:A	A:A	C:C	G:G	A:A
H313	T:T	A:A	G:G	G:G	C:T	G:G	G:G	G:G	A:A	A:A	?:?	T:T	T:T	C:C	G:G	T:T	A:A	C:C	A:A	A:A	T:T	C:C	T:T	A:A
H314	A:T	A:A	T:T	C:C	T:T	G:G	G:G	G:G	A:A	A:A	?:?	T:T	T:T	C:C	C:G	T:T	A:A	G:C	A:A	A:A	T:T	C:C	G:G	T:A
H315	A:T	?:?	T:T	G:G	T:T	G:G	G:G	?:?	T:T	A:A	?:?	T:T	T:T	C:C	C:G	T:T	A:A	G:C	G:A	A:A	A:A	C:G	G:G	T:T
H316	T:T	A:A	T:T	G:G	T:T	G:G	G:G	G:G	A:A	A:A	?:?	T:T	C:C	G:G	C:G	C:T	T:A	C:C	A:A	A:A	A:A	C:G	G:G	A:A
H317	A:T	A:A	T:G	C:C	T:T	G:G	G:G	G:G	A:T	A:A	T:T	T:T	T:T	C:C	G:G	T:T	A:A	G:C	A:A	A:A	T:T	C:G	G:G	T:A
H318	A:T	?:?	G:G	C:C	T:T	G:G	G:G	G:G	A:A	A:A	T:C	T:T	T:T	G:G	C:G	T:T	A:A	G:G	A:A	A:A	A:A	C:C	G:G	A:A
H319	T:T	A:A	?:?	G:G	T:T	G:G	G:G	G:G	A:A	A:A	T:T	T:T	T:T	C:C	C:G	T:T	T:A	G:G	A:A	A:A	T:T	C:G	G:G	A:A
H320	T:T	T:T	T:T	G:G	T:T	G:G	G:G	G:G	A:A	A:A	T:T	T:T	T:T	C:C	C:G	T:T	T:A	C:C	A:A	A:A	T:T	C:G	G:G	A:A
H321	T:C	A:A	G:G	C:G	C:T	G:G	G:G	?:?	A:A	A:A	C:C	G:T	T:T	C:C	C:C	T:T	?:?	C:C	A:A	T:A	A:A	C:C	G:G	A:A
H322	T:T	T:A	T:G	G:G	T:T	G:G	G:T	?:?	?:?	A:A	T:T	T:T	T:T	C:C	C:G	T:T	A:A	C:C	A:A	T:A	A:T	C:G	T:G	T:T
H323	A:T	A:A	T:T	C:G	T:T	G:G	G:T	?:?	?:?	A:A	C:C	T:T	T:T	C:C	G:G	T:T	A:A	G:G	A:A	A:A	A:T	C:C	T:T	A:A
H324	T:T	?:?	T:T	C:G	T:T	G:G	G:G	G:G	?:?	A:A	T:T	T:T	T:T	C:C	G:G	C:T	T:A	C:C	?:?	A:A	A:T	C:G	G:G	A:A
H325	?:?	A:A	T:G	C:G	T:T	G:G	G:G	G:G	T:T	A:A	T:T	T:T	T:T	C:C	C:G	C:T	T:A	C:C	A:A	A:A	A:A	C:G	G:G	T:A
H326	T:C	A:A	T:G	G:G	T:T	G:G	G:G	G:G	A:A	A:A	T:T	T:T	T:T	C:C	C:G	T:T	A:A	C:C	A:A	A:A	T:T	C:C	G:G	A:A
H327	T:T	?:?	T:G	C:G	T:T	G:G	G:G	?:?	T:T	A:A	T:T	T:T	T:T	C:C	C:G	T:T	A:A	G:G	A:A	A:A	A:T	C:C	G:G	A:A
H328	T:T	T:A	G:G	G:G	T:T	G:G	G:G	G:G	?:?	A:A	T:T	T:T	C:C	G:G	C:C	C:T	A:A	G:C	A:A	A:A	T:T	C:G	T:T	T:A
H329	T:T	A:A	T:G	C:G	T:T	G:G	G:G	G:G	T:T	A:A	T:T	G:T	T:T	G:G	G:G	T:T	T:A	G:G	A:A	A:A	A:T	C:G	G:G	T:A
H330	T:T	T:T	T:G	C:C	T:T	G:G	G:G	G:G	T:T	A:A	T:T	?:?	T:T	C:C	C:G	T:T	A:A	?:?	A:A	A:A	A:T	C:C	T:G	T:A
H331	T:C	A:A	G:G	C:C	T:T	G:G	G:G	G:G	?:?	A:A	T:T	T:T	T:T	C:C	G:G	T:T	T:A	G:C	?:?	A:A	T:T	C:G	G:G	A:A
H332	T:C	A:A	G:G	C:C	T:T	G:G	?:?	G:G	T:T	A:A	?:?	?:?	T:T	C:C	C:G	T:T	A:A	?:?	A:A	A:A	A:A	C:C	G:G	T:A
H333	?:?	A:A	G:G	C:C	T:T	G:G	G:G	G:G	T:T	A:A	C:C	T:T	T:T	C:C	C:G	T:T	A:A	C:C	A:A	A:A	T:T	C:G	T:G	T:T
H334	A:T	A:A	G:G	C:G	?:?	G:G	?:?	?:?	T:T	A:A	C:C	?:?	T:T	C:C	C:C	T:T	A:A	G:C	A:A	A:A	A:A	C:C	T:T	A:A
H335	T:T	A:A	G:G	G:G	T:T	G:G	G:G	G:G	T:T	A:A	C:C	T:T	T:T	C:C	C:G	T:T	T:A	C:C	A:A	A:A	T:T	C:C	G:G	A:A
H336	T:C	A:A	G:G	C:G	C:C	G:G	G:T	G:G	A:A	A:A	C:C	G:G	T:T	C:C	C:G	T:T	A:A	?:?	A:A	A:A	A:A	C:C	T:T	T:A
H337	A:T	?:?	G:G	?:?	?:?	G:G	?:?	G:G	A:A	A:A	?:?	?:?	T:T	C:C	C:C	T:T	A:A	G:G	?:?	A:A	A:A	C:C	T:G	A:A
H338	T:T	A:A	G:G	C:G	T:T	G:G	G:G	G:G	A:A	A:A	?:?	G:T	T:T	C:C	G:G	T:T	T:A	?:?	A:A	A:A	A:A	?:?	G:G	A:A
H339	A:T	A:A	G:G	G:G	T:T	G:G	G:G	G:G	T:T	A:A	?:?	T:T	T:T	C:C	G:G	T:T	A:A	?:?	A:A	A:A	T:T	C:G	G:G	T:A
H340	T:T	A:A	G:G	G:G	C:T	G:G	G:G	?:?	A:A	A:A	?:?	T:T	T:T	C:C	G:G	T:T	T:A	C:C	A:A	A:A	A:T	C:G	G:G	A:A
H341	A:T	A:A	G:G	C:C	T:T	G:G	G:G	G:G	A:A	A:A	?:?	T:T	T:T	C:C	C:G	T:T	A:A	C:C	A:A	A:A	T:T	C:C	G:G	T:A
H342	T:T	A:A	G:G	G:G	T:T	T:T	G:G	G:G	A:A	A:A	T:C	T:T	T:T	C:C	C:G	T:T	A:A	C:C	A:A	A:A	T:T	?:?	G:G	A:A
H343	T:T	A:A	G:G	G:G	T:T	T:T	G:G	G:G	A:A	A:A	T:T	T:T	T:T	C:C	C:C	T:T	A:A	?:?	A:A	A:A	T:T	C:C	G:G	A:A
H344	T:T	A:A	G:G	G:G	T:T	T:T	G:G	?:?	A:A	A:A	C:C	T:T	T:T	C:C	C:C	T:T	A:A	C:C	A:A	A:A	A:T	C:C	T:T	T:T
H345	T:T	A:A	G:G	G:G	T:T	T:T	G:G	G:G	A:A	A:A	?:?	T:T	T:T	C:C	G:G	T:T	A:A	C:C	A:A	A:A	A:A	C:C	T:T	T:T
H346	T:T	A:A	G:G	G:G	C:T	G:G	?:?	?:?	A:A	A:A	C:C	?:?	T:T	C:C	G:G	T:T	A:A	C:C	A:A	A:A	A:T	C:C	T:T	T:A
H347	T:T	?:?	G:G	G:G	T:T	G:G	G:G	G:G	A:A	A:A	T:T	T:T	T:T	C:C	G:G	T:T	A:A	C:C	A:A	A:A	T:T	C:C	G:G	A:A
H348	T:T	A:A	G:G	G:G	T:T	G:G	T:T	G:G	T:T	A:A	C:C	T:T	T:T	C:C	G:G	T:T	A:A	C:C	A:A	A:A	T:T	C:C	G:G	A:A
H349	C:C	T:T	G:G	G:G	T:T	G:G	G:G	G:G	A:A	G:G	T:T	G:G	C:C	G:G	G:G	C:C	?:?	?:?	A:A	A:A	T:T	C:C	G:G	A:A
H350	T:T	T:T	G:G	G:G	T:T	G:G	G:G	G:G	A:A	A:A	C:C	T:T	T:T	C:C	G:G	T:T	A:A	C:C	A:A	A:A	T:T	C:C	G:G	A:A
H351	T:T	A:A	T:G	C:G	T:T	G:G	G:G	G:G	T:T	G:A	C:C	T:T	T:T	C:C	G:G	T:T	A:A	G:C	A:A	A:A	A:T	C:G	T:G	A:A
H352	T:T	T:T	T:G	C:G	A:T	G:G	G:G	G:G	T:T	A:A	?:?	T:T	T:T	C:C	C:G	T:T	A:A	?:?	A:A	A:A	A:T	C:C	T:T	A:A
H353	A:T	A:A	T:G	C:C	T:T	G:G	G:G	G:G	A:A	A:A	?:?	T:T	T:T	C:C	C:G	T:T	A:A	C:C	A:A	?:?	A:T	C:C	G:G	T:A
H354	T:T	T:T	G:G	G:G	T:T	G:G	G:G	G:G	T:T	G:A	?:?	T:T	T:T	C:C	C:G	T:T	A:A	G:C	A:A	A:A	A:A	C:C	T:G	A:A
H355	T:T	A:A	G:G	G:G	T:T	G:G	G:G	G:G	T:T	A:A	T:C	T:T	T:T	C:C	C:C	T:T	A:A	C:C	A:A	A:A	A:A	C:C	T:T	A:A
H356	A:T	A:A	?:?	C:G	T:T	G:G	G:T	G:G	A:A	A:A	C:C	T:T	T:T	G:G	C:G	T:T	T:T	C:C	A:A	A:A	T:T	C:G	G:G	A:A
H357	T:T	T:A	T:G	G:G	T:T	G:G	G:G	G:G	A:T	A:A	T:C	G:T	T:T	G:G	C:G	T:T	A:A	G:G	A:A	A:A	A:A	C:G	G:G	T:A
H358	T:T	A:A	T:G	C:G	T:T	G:G	G:G	G:G	A:A	A:A	C:C	T:T	T:T	C:C	C:C	C:T	A:A	?:?	A:A	A:A	A:A	C:C	T:G	A:A
H359	T:T	T:T	G:G	G:G	T:T	G:G	G:G	G:G	T:T	G:A	T:C	T:T	T:T	C:C	C:G	T:T	T:A	G:G	?:?	A:A	A:A	C:C	T:G	A:A
H360	A:T	A:A	T:G	C:G	T:T	G:G	G:G	G:G	A:T	A:A	?:?	T:T	T:T	C:C	C:G	T:T	A:A	C:C	A:A	A:A	T:T	C:C	T:G	T:A
H361	T:T	A:A	T:G	G:G	T:T	G:G	G:G	G:G	T:T	A:A	?:?	T:T	T:T	C:C	C:G	T:T	A:A	?:?	A:A	A:A	A:A	C:G	T:G	T:A
H362	T:T	A:A	T:G	C:G	A:A	G:G	G:G	G:G	A:A	A:A	?:?	T:T	T:T	C:C	C:G	C:T	A:A	C:C	A:A	T:A	A:T	C:C	G:G	T:A
H363	T:T	A:A	G:G	C:C	T:T	G:G	G:G	G:G	A:T	A:A	T:T	T:T	T:T	G:G	C:G	C:T	A:A	?:?	A:A	T:A	A:T	C:G	G:G	A:A
H364	A:T	A:A	T:G	C:C	T:T	G:G	G:G	G:G	A:A	A:A	T:C	T:T	T:T	C:C	C:G	T:T	A:A	?:?	A:A	A:A	A:A	C:C	T:G	A:A
H365	T:T	?:?	G:G	C:C	T:T	G:G	G:G	G:G	T:T	A:A	T:C	T:T	T:T	C:C	C:C	T:T	A:A	?:?	A:A	A:A	A:A	C:C	T:G	A:A
H366	T:T	A:A	T:G	C:G	T:T	G:G	G:G	G:G	T:T	A:A	T:C	T:T	C:C	G:G	C:G	C:T	A:A	G:C	A:A	A:A	A:A	C:C	T:T	A:A
H367	A:T	A:A	G:G	C:C	T:T	G:G	G:G	G:G	A:T	A:A	C:C	T:T	T:T	C:C	C:G	T:T	A:A	C:C	A:A	A:A	A:A	C:C	T:G	T:A
H368	T:T	A:A	T:G	C:G	T:T	G:G	G:G	G:G	A:A	A:A	C:C	T:T	T:T	C:C	C:C	C:T	?:?	C:C	A:A	A:A	A:A	C:C	T:G	A:A
H369	T:T	A:A	T:G	?:?	C:T	G:G	G:G	?:?	T:T	A:A	T:T	T:T	T:T	C:C	C:G	T:T	T:A	G:C	A:A	A:A	T:T	C:G	G:G	A:A
H370	T:C	A:A	T:G	C:C	T:T	G:G	G:T	G:G	A:A	A:A	T:T	T:G	T:T	C:C	C:G	T:T	A:A	C:C	A:A	A:A	T:T	C:C	T:T	T:A
H371	T:T	T:T	G:G	G:G	T:T	G:G	T:T	G:G	A:A	A:A	T:T	G:G	T:T	C:C	C:C	C:C	?:?	C:C	A:A	A:A	A:A	C:C	T:T	A:A
H372	T:T	T:T	T:T	C:C	T:T	G:G	G:G	G:G	A:A	G:G	C:C	T:T	T:T	C:C	C:C	T:T	T:A	G:G	A:A	G:A	T:T	C:C	G:G	A:A
H373	T:T	T:T	T:T	G:G	T:T	G:G	G:G	G:G	A:A	A:A	?:?	T:T	T:T	G:C	C:G	T:T	A:A	C:C	A:A	A:A	A:T	C:C	G:G	A:A
H374	T:T	T:T	G:G	G:G	T:T	G:G	G:G	G:G	T:T	A:A	?:?	T:T	T:T	C:C	C:G	T:T	A:A	C:C	A:A	A:A	A:T	C:G	G:G	A:A
H375	T:T	T:T	T:T	G:G	T:T	G:G	?:?	G:G	T:T	A:A	?:?	?:?	T:T	C:C	?:?	T:T	A:A	C:C	A:A	A:A	A:T	C:G	G:G	A:A
H376	T:T	T:T	G:G	G:G	T:T	G:G	G:G	G:G	T:T	A:A	T:T	T:T	T:T	C:C	?:?	T:T	A:A	C:C	A:A	A:A	A:T	C:G	G:G	A:A
H377	T:T	A:A	G:G	G:G	T:T	G:G	G:G	G:G	T:T	A:A	T:T	T:T	T:T	C:C	C:G	T:T	A:A	C:C	A:A	A:A	A:T	C:G	G:G	A:A
H378	T:T	T:A	T:T	C:G	T:T	G:G	G:G	G:G	T:T	G:G	T:T	T:T	T:T	C:C	?:?	C:T	A:A	G:C	A:A	A:A	A:A	C:C	G:G	A:A
H379	T:T	?:?	T:T	C:G	T:T	G:G	G:G	G:G	A:A	A:A	T:T	T:T	T:T	C:C	C:G	T:T	A:A	C:C	A:A	A:A	A:T	C:C	G:G	A:A
H380	T:T	?:?	T:T	G:G	T:T	G:G	G:G	G:G	A:A	A:A	T:T	T:T	T:T	C:C	?:?	T:T	T:A	G:C	A:A	A:A	A:A	C:G	G:G	A:A
H381	T:T	T:A	T:T	G:G	T:T	G:G	G:G	G:G	A:T	A:A	T:T	T:T	T:T	C:C	?:?	T:T	A:A	C:C	?:?	A:A	A:A	C:G	G:G	T:T
H382	T:T	?:?	G:G	C:C	T:T	G:G	G:G	G:G	A:A	A:A	T:T	T:T	T:T	C:C	G:G	T:T	T:A	G:G	A:A	A:A	A:A	C:G	G:G	T:A
H383	T:T	?:?	T:T	G:G	T:T	G:G	G:G	G:G	T:T	A:A	C:C	T:T	T:T	C:C	?:?	T:T	?:?	G:G	A:A	A:A	T:T	C:G	G:G	A:A
H384	A:T	A:A	T:G	C:C	T:T	G:G	G:G	G:G	A:T	A:A	T:T	T:T	T:T	C:C	?:?	T:T	A:A	G:G	A:A	A:A	A:A	C:G	G:G	T:A
H385	T:T	A:A	T:T	C:C	T:T	G:G	G:G	G:G	T:T	A:A	?:?	T:T	T:T	C:C	C:G	?:?	T:A	G:C	A:A	A:A	T:T	C:G	G:G	T:A
H386	T:T	A:A	T:T	C:C	T:T	G:G	G:G	?:?	T:T	A:A	T:T	T:T	T:T	C:C	G:G	T:T	T:A	?:?	?:?	A:A	A:A	C:G	G:G	A:A
H387	T:T	A:A	T:T	C:C	T:T	G:G	G:G	G:G	A:A	A:A	T:T	T:T	T:T	C:C	C:G	T:T	A:A	C:C	A:A	A:A	A:A	C:C	T:G	T:A
H388	T:T	A:A	T:G	C:C	C:T	G:G	G:G	?:?	A:A	A:A	T:C	T:T	T:T	C:C	C:C	T:T	A:A	?:?	A:A	A:A	A:A	C:C	T:T	T:A
H389	A:T	?:?	T:G	G:G	T:T	G:G	G:G	G:G	A:A	A:A	T:T	T:T	T:T	C:C	C:G	T:T	A:A	?:?	A:A	A:A	A:A	C:G	G:G	T:A
H390	A:T	A:A	T:T	G:G	T:T	G:G	G:G	G:G	T:T	A:A	T:C	T:T	T:T	C:C	C:G	T:T	A:A	?:?	A:A	A:A	A:A	C:G	G:G	T:T
H391	T:T	A:A	T:G	C:G	T:T	?:?	G:G	?:?	T:T	G:A	T:C	T:T	T:T	C:C	G:G	T:T	T:A	?:?	A:A	A:A	A:A	C:G	G:G	A:A
H392	T:T	A:A	T:G	?:?	T:T	T:G	G:G	G:G	A:A	A:A	?:?	T:T	T:T	C:C	C:G	T:T	T:A	?:?	?:?	A:A	T:T	C:G	G:G	T:A
H393	T:C	A:A	G:G	C:G	A:T	G:G	G:G	G:G	?:?	A:A	T:C	T:T	T:T	C:C	C:C	T:T	A:A	?:?	?:?	A:A	A:A	C:C	T:G	A:A
H394	A:T	A:A	T:G	?:?	T:T	G:G	G:G	G:G	A:A	A:A	T:T	T:T	T:T	C:C	C:G	T:T	A:A	?:?	A:A	A:A	A:T	C:G	T:G	T:A
H395	A:T	A:A	T:G	G:G	T:T	G:G	G:G	G:G	A:A	A:A	T:C	T:T	T:T	C:C	C:G	T:T	T:A	?:?	A:A	A:A	A:A	C:G	T:G	T:A
H396	T:C	A:A	G:G	C:G	A:T	G:G	G:G	G:G	A:A	A:A	T:C	T:T	T:T	C:C	C:C	T:T	A:A	?:?	A:A	A:A	A:A	C:C	T:G	A:A
H397	A:T	A:A	?:?	G:G	T:T	G:G	G:G	G:G	A:A	A:A	T:C	T:T	?:?	C:C	C:G	T:T	A:A	?:?	A:A	A:A	A:A	C:C	G:G	T:A
H399	A:T	A:A	T:G	C:C	T:T	?:?	G:G	G:G	A:A	A:A	T:C	T:T	T:T	C:C	C:G	T:T	T:A	?:?	A:A	A:A	A:A	C:G	T:G	T:A
H400	A:T	T:A	T:G	C:C	T:T	G:G	G:G	G:G	A:A	A:A	T:C	T:T	T:T	C:C	C:G	T:T	T:A	?:?	A:A	A:A	A:A	C:G	T:G	T:A
H401	T:C	T:A	G:G	?:?	T:T	G:G	G:T	G:G	?:?	A:A	T:C	T:G	T:T	C:C	G:G	T:T	A:A	?:?	A:A	A:A	T:T	C:C	G:G	T:A
H402	T:T	T:T	T:T	?:?	T:T	?:?	G:G	G:G	A:T	A:A	T:C	T:T	T:T	C:C	G:G	T:T	T:A	?:?	A:A	A:A	A:A	C:G	G:G	T:A
H403	T:T	T:T	T:T	?:?	T:T	?:?	G:G	G:G	T:T	A:A	C:C	T:T	T:T	G:G	C:G	T:T	T:A	?:?	A:A	A:A	T:T	C:G	T:G	A:A
H404	T:T	T:A	T:G	G:G	C:T	T:G	G:G	G:G	A:A	A:A	T:C	T:T	T:T	C:C	C:G	T:T	A:A	?:?	A:A	A:A	A:A	C:C	T:T	T:A
H405	A:T	A:A	T:G	?:?	T:T	G:G	G:G	?:?	A:A	A:A	T:C	T:T	T:T	C:C	G:G	T:T	A:A	?:?	A:A	A:A	?:?	?:?	G:G	T:A
H406	A:T	?:?	T:G	C:G	T:T	G:G	G:G	?:?	A:A	A:A	C:C	T:T	T:T	C:C	C:G	T:T	A:A	?:?	A:A	A:A	A:A	C:C	G:G	A:A
H407	A:T	A:A	G:G	C:G	T:T	G:G	G:G	?:?	A:A	A:A	C:C	T:T	T:T	C:C	C:C	T:T	A:A	?:?	A:A	A:A	A:A	C:G	G:G	A:A
H408	?:?	A:A	G:G	C:G	C:T	G:G	G:G	G:G	A:A	A:A	T:C	T:T	T:T	C:C	C:G	C:T	A:A	?:?	A:A	A:A	A:A	C:C	T:G	T:A
H409	T:C	A:A	T:T	G:G	C:T	G:G	G:T	?:?	A:A	A:A	?:?	T:G	T:T	C:C	G:G	T:T	A:A	?:?	A:A	A:A	A:A	C:C	G:G	T:A
H410	T:T	T:A	T:T	C:C	C:T	G:G	G:G	G:G	A:A	A:A	T:T	T:T	T:T	C:C	C:G	T:T	A:A	?:?	A:A	A:A	A:A	C:C	T:T	T:A
H411	T:T	T:T	G:G	C:C	T:T	G:G	G:G	G:G	A:A	A:A	T:C	T:T	T:T	C:C	G:G	T:T	T:A	?:?	A:A	A:A	A:A	C:G	T:G	A:A
H412	A:T	A:A	G:G	G:G	T:T	G:G	G:T	G:G	A:A	A:A	T:C	T:G	T:T	C:C	G:G	T:T	A:A	?:?	A:A	A:A	T:T	C:C	G:G	A:A
H413	T:T	A:A	G:G	G:G	C:T	T:G	G:G	G:G	A:A	A:A	C:C	T:T	T:T	C:C	G:G	T:T	A:A	?:?	?:?	A:A	A:T	C:C	T:G	A:A
H414	T:T	T:T	G:G	C:G	T:T	?:?	G:G	?:?	A:T	A:A	C:C	T:T	T:T	-:-	G:G	T:T	T:A	?:?	A:A	A:A	A:A	C:G	G:G	T:A
H415	A:T	T:A	?:?	G:G	T:T	G:G	G:G	G:G	A:A	A:A	C:C	T:T	T:T	C:C	C:G	T:T	A:A	?:?	?:?	A:A	A:A	C:C	G:G	A:A
H416	T:T	A:A	G:G	G:G	T:T	G:G	G:G	G:G	A:A	A:A	C:C	T:T	T:T	C:C	G:G	T:T	T:A	?:?	A:A	A:A	T:T	C:G	G:G	A:A
H417	T:C	A:A	G:G	C:G	A:A	G:G	G:G	G:G	A:A	A:A	C:C	T:T	T:T	C:C	C:G	T:T	A:A	?:?	A:A	A:A	A:A	C:C	G:G	A:A
H418	T:C	A:A	G:G	G:G	C:C	T:T	G:G	C:C	A:A	G:G	T:T	T:T	C:C	G:G	C:C	C:C	T:T	?:?	T:T	A:A	T:T	G:G	T:T	T:T
H419	A:T	?:?	G:G	G:G	T:T	G:G	G:G	G:G	T:T	A:A	C:C	T:T	T:T	C:C	G:G	C:T	A:A	?:?	A:A	A:A	A:A	C:G	G:G	T:A
H420	T:T	T:T	G:G	G:G	A:T	G:G	G:G	G:G	A:A	A:A	T:C	G:T	T:T	C:C	C:C	T:T	A:A	?:?	A:A	A:A	A:A	C:C	G:G	A:A
H421	T:T	A:A	G:G	G:G	C:T	G:G	G:G	G:G	T:T	?:?	?:?	G:T	T:T	C:C	C:G	T:T	A:A	?:?	A:A	A:A	A:A	C:G	T:G	T:A
H422	A:T	T:A	G:G	C:G	T:T	G:G	G:G	G:G	A:T	A:A	C:C	T:T	T:T	C:C	C:C	T:T	A:A	?:?	A:A	A:A	A:A	C:C	T:G	T:A
H423	A:T	A:A	G:G	C:G	T:T	G:G	G:G	G:G	A:A	A:A	T:T	T:T	T:T	C:C	C:C	T:T	A:A	?:?	A:A	A:A	A:A	C:C	G:G	T:A
H424	A:T	A:A	G:G	C:G	T:T	G:G	G:G	?:?	A:A	G:A	T:T	T:T	T:T	C:C	C:C	C:T	A:A	?:?	A:A	A:A	A:A	C:C	G:G	T:A
H425	T:T	T:T	G:G	?:?	T:T	G:G	G:G	G:G	T:T	A:A	T:T	T:T	T:T	C:C	G:G	T:T	T:A	?:?	A:A	A:A	A:T	G:G	G:G	T:A
H426	A:T	T:T	G:G	C:G	A:T	G:G	G:G	G:G	A:T	A:A	T:T	T:T	T:T	C:C	C:G	T:T	T:A	?:?	A:A	A:A	A:A	C:C	T:G	T:A
H427	T:T	A:A	G:G	C:G	A:T	G:G	G:G	G:G	A:A	G:G	T:C	T:T	T:T	C:C	C:C	C:T	A:A	?:?	A:A	A:A	A:A	C:C	G:G	A:A
H428	T:C	A:A	G:G	G:G	T:T	?:?	G:G	G:G	A:A	A:A	T:T	T:T	T:T	?:?	G:G	T:T	T:A	?:?	A:A	A:A	T:T	C:G	T:G	T:A
H429	T:C	A:A	G:G	C:C	A:T	G:G	G:G	G:G	A:A	A:A	T:C	T:T	T:T	C:C	C:G	T:T	A:A	?:?	A:A	A:A	A:A	C:C	G:G	T:A
H430	A:T	T:A	G:G	C:C	T:T	G:G	G:T	G:G	A:A	A:A	T:T	T:G	T:T	C:C	G:G	T:T	T:A	?:?	A:A	A:A	A:T	G:G	T:G	A:A
H431	A:T	T:T	G:G	C:C	T:T	G:G	G:G	G:G	A:A	A:A	T:C	T:T	T:T	C:C	C:C	?:?	A:A	?:?	A:A	A:A	A:A	C:C	G:G	T:A
H432	A:T	A:A	G:G	C:C	T:T	G:G	G:G	G:G	A:A	G:A	T:T	T:T	T:T	C:C	C:G	C:T	A:A	?:?	A:A	A:A	A:A	C:C	G:G	A:A
H433	T:C	T:T	G:G	C:G	T:T	G:G	?:?	G:G	A:T	A:A	T:C	?:?	T:T	G:G	G:G	C:T	T:T	?:?	A:A	A:A	A:A	C:G	T:G	A:A
H434	A:T	A:A	G:G	?:?	A:A	T:G	G:G	G:G	A:A	A:A	T:T	T:T	T:T	C:C	C:G	T:T	T:A	?:?	A:A	A:A	A:A	C:C	G:G	A:A
H435	A:T	A:A	G:G	?:?	T:T	G:G	G:G	G:G	A:A	A:A	C:C	T:T	T:T	C:C	C:G	T:T	A:A	?:?	A:A	A:A	A:T	C:C	G:G	T:A
H440	A:T	A:A	G:G	C:C	T:T	G:G	G:G	G:G	?:?	A:A	?:?	T:T	T:T	C:C	C:G	T:T	A:A	?:?	A:A	A:A	T:T	C:G	T:G	T:A
H441	T:C	T:A	G:G	G:G	T:T	G:G	G:G	G:G	A:A	A:A	C:C	T:T	T:T	C:C	C:C	T:T	A:A	?:?	A:A	A:A	A:T	C:C	G:G	T:T
H442	T:T	T:A	G:G	C:G	T:T	G:G	G:G	G:G	A:A	A:A	C:C	T:T	T:T	C:C	G:G	T:T	T:A	?:?	A:A	A:A	A:T	C:G	G:G	A:A
H443	A:T	A:A	G:G	C:G	T:T	G:G	G:G	G:G	A:A	A:A	C:C	T:T	T:T	C:C	G:G	T:T	T:A	?:?	A:A	A:A	A:A	C:G	G:G	T:A
H445	T:C	A:A	T:G	C:G	C:T	G:G	G:G	G:G	A:A	A:A	T:T	T:T	T:T	C:C	C:G	T:T	A:A	?:?	A:A	A:A	A:T	C:C	G:G	T:A
H448	A:T	A:A	G:G	C:C	T:T	G:G	G:G	?:?	A:A	A:A	C:C	T:T	T:T	C:C	C:G	T:T	A:A	?:?	A:A	A:A	A:A	C:C	G:G	T:A
H450	T:T	T:T	G:G	C:G	T:T	G:G	G:G	G:G	A:A	A:A	T:C	T:T	T:T	C:C	G:G	T:T	T:T	?:?	A:A	A:A	A:T	C:G	T:G	A:A
H452	?:?	A:A	G:G	?:?	T:T	?:?	G:G	G:G	A:T	A:A	T:C	T:T	T:T	C:C	C:G	T:T	?:?	?:?	A:A	?:?	T:T	C:C	G:G	T:A
H453	A:T	A:A	G:G	G:G	T:T	G:G	G:G	?:?	A:T	A:A	T:C	T:T	T:T	C:C	C:G	T:T	A:A	?:?	A:A	A:A	T:T	C:C	G:G	T:A
H454	A:T	A:A	G:G	G:G	T:T	G:G	G:G	?:?	T:T	A:A	C:C	T:T	T:T	G:G	G:G	C:T	T:A	?:?	A:A	A:A	T:T	C:C	G:G	T:A
H455	T:T	A:A	G:G	G:G	T:T	G:G	G:G	G:G	T:T	A:A	C:C	T:T	T:T	G:G	G:G	?:?	T:A	?:?	A:A	A:A	A:A	?:?	G:G	T:A
K1303	?:?	A:A	G:G	?:?	C:T	G:G	G:T	G:G	A:A	A:A	T:C	T:G	T:T	C:C	?:?	T:T	A:A	?:?	A:A	A:A	T:T	C:G	T:G	T:A
K1304	A:T	A:A	G:G	G:G	C:T	G:G	G:T	?:?	A:A	A:A	T:T	T:G	T:T	C:C	C:C	T:T	A:A	?:?	A:A	A:A	T:T	C:G	T:T	A:A
K1305	T:C	A:A	G:G	G:G	C:T	G:G	?:?	G:G	A:A	?:?	T:C	?:?	T:T	C:C	C:C	T:T	A:A	?:?	A:A	A:A	T:T	C:G	T:T	A:A
K1307	A:T	A:A	G:G	G:G	T:T	G:G	G:G	G:G	A:A	A:A	C:C	T:T	T:T	C:C	C:C	T:T	A:A	?:?	A:A	A:A	A:A	C:C	G:G	A:A
K1309	A:T	A:A	T:G	?:?	T:T	G:G	G:G	G:G	A:A	A:A	T:C	T:T	T:T	C:C	C:C	T:T	A:A	?:?	A:A	A:A	T:T	C:C	G:G	T:A
K1312	T:C	A:A	T:G	C:G	T:T	G:G	G:G	G:G	A:A	A:A	T:C	T:T	T:T	C:C	C:C	T:T	A:A	?:?	A:A	A:A	T:T	C:C	T:G	A:A
K1313	A:T	T:T	G:G	C:G	T:T	G:G	G:G	G:G	A:A	A:A	T:C	T:T	T:T	C:C	C:C	T:T	A:A	?:?	A:A	A:A	T:T	C:C	T:G	A:A
K1317	C:C	T:T	G:G	C:G	T:T	T:G	G:G	G:G	T:T	A:A	T:C	T:T	T:T	G:G	C:C	C:T	A:A	?:?	A:A	A:A	A:A	C:C	T:G	T:A
K1319	T:C	T:T	G:G	G:G	T:T	T:G	G:G	G:G	T:T	A:A	T:C	T:T	?:?	G:C	C:C	T:T	A:A	?:?	A:A	A:A	T:T	C:C	T:G	T:T
K1320	T:C	A:A	T:G	G:G	T:T	T:G	G:G	G:G	A:T	A:A	?:?	T:T	?:?	G:C	C:C	T:T	A:A	?:?	A:A	A:A	T:T	C:C	T:G	T:A
K1321	C:C	A:A	G:G	G:G	T:T	T:G	G:G	G:G	A:T	A:A	T:C	T:T	T:T	G:G	C:C	T:T	A:A	?:?	A:A	A:A	T:T	C:C	T:G	T:A
K1323	A:T	A:A	T:G	G:G	T:T	G:G	?:?	G:G	A:A	A:A	T:C	?:?	T:T	C:C	C:C	T:T	?:?	?:?	A:A	A:A	A:A	C:C	G:G	A:A
K1330	T:C	A:A	G:G	?:?	A:T	G:G	G:G	G:G	A:A	A:A	T:C	T:T	T:T	C:C	G:G	T:T	A:A	?:?	A:A	A:A	A:A	C:G	G:G	A:A
K1339	T:T	T:T	G:G	G:G	C:C	G:G	T:T	G:G	A:A	A:A	T:T	G:G	T:T	C:C	C:C	T:T	A:A	?:?	A:A	A:A	T:T	C:G	G:G	A:A
K1341	C:C	T:T	G:G	G:G	T:T	T:T	G:G	G:G	T:T	A:A	T:T	T:T	T:T	G:G	C:C	T:T	A:A	?:?	A:A	A:A	T:T	C:C	T:T	T:T
K1401	T:C	T:T	G:G	G:G	A:T	G:G	G:G	G:G	A:A	A:A	T:T	T:T	T:T	G:C	C:G	T:T	A:A	?:?	A:A	A:A	T:T	C:C	T:G	A:A
K1402	A:T	T:T	G:G	C:G	T:T	G:G	G:G	G:G	A:A	A:A	T:T	T:T	T:T	C:C	C:G	T:T	A:A	?:?	A:A	A:A	T:T	C:C	T:G	A:A
K1403	T:T	A:A	G:G	C:G	T:T	G:G	G:G	G:G	A:A	A:A	T:C	T:T	T:T	C:C	C:G	T:T	A:A	?:?	A:A	A:A	A:T	C:C	G:G	T:A
K1404	A:T	T:A	G:G	C:G	T:T	G:G	G:G	G:G	A:A	A:A	T:T	T:T	C:C	G:C	C:C	C:T	A:A	?:?	A:A	A:A	T:T	C:G	T:T	T:A
K1405	A:T	A:A	G:G	G:G	T:T	G:G	G:G	G:G	?:?	G:A	T:T	T:T	T:T	C:C	C:G	T:T	A:A	?:?	A:A	A:A	A:A	C:C	G:G	T:A
K1406	T:C	A:A	G:G	C:G	T:T	T:G	G:G	G:G	T:T	A:A	T:C	T:T	T:T	G:C	C:G	?:?	A:A	?:?	A:A	A:A	A:A	C:G	T:G	T:A
K1407	A:T	A:A	G:G	C:C	T:T	?:?	G:G	G:G	A:A	A:A	T:C	T:T	T:T	C:C	C:G	T:T	T:A	?:?	A:A	A:A	A:A	C:G	G:G	A:A
K1408	A:T	A:A	G:G	C:C	C:T	G:G	G:T	G:G	A:A	A:A	T:C	T:G	T:T	C:C	C:G	T:T	A:A	?:?	A:A	A:A	A:A	G:G	T:G	A:A
K1409	T:T	A:A	G:G	C:C	A:T	G:G	G:G	G:G	A:A	A:A	T:T	T:T	T:T	C:C	C:C	T:T	A:A	?:?	A:A	A:A	T:T	C:C	G:G	A:A
K1410	T:T	A:A	G:G	?:?	T:T	G:G	G:G	G:G	A:A	A:A	:	T:T	T:T	C:C	C:C	T:T	A:A	?:?	A:A	A:A	A:A	C:C	T:G	A:A
K1411	A:T	T:T	G:G	?:?	T:T	?:?	G:G	G:G	A:A	?:?	T:C	T:T	T:T	C:C	G:G	T:T	A:A	?:?	A:A	A:A	A:A	G:G	T:G	A:A
K1412	A:T	?:?	T:G	?:?	C:T	G:G	G:G	G:G	T:T	?:?	C:C	T:T	T:T	C:C	G:G	T:T	A:A	?:?	A:A	A:A	A:A	G:G	G:G	T:A
K1413	T:C	A:A	G:G	?:?	A:T	G:G	G:G	G:G	A:A	A:A	T:C	T:T	T:T	C:C	C:G	T:T	A:A	?:?	A:A	A:A	T:T	C:C	G:G	T:A
K1414	T:T	A:A	G:G	C:G	A:T	G:G	G:G	G:G	A:A	A:A	T:C	T:T	T:T	C:C	?:?	T:T	A:A	?:?	A:A	A:A	T:T	?:?	G:G	T:A
K1415	T:T	A:A	G:G	C:G	A:A	G:G	G:G	G:G	A:A	A:A	T:T	T:T	T:T	C:C	?:?	T:T	A:A	?:?	A:A	A:A	T:T	C:C	G:G	A:A
K1416	T:T	A:A	G:G	C:G	A:T	G:G	G:G	?:?	T:T	A:A	T:T	T:T	T:T	C:C	?:?	T:T	A:A	?:?	A:A	A:A	A:A	C:C	T:G	A:A
K1417	?:?	T:A	G:G	C:G	A:T	T:G	G:G	G:G	A:A	A:A	T:C	T:T	T:T	C:C	?:?	C:T	A:A	?:?	A:A	A:A	A:T	C:C	T:G	A:A
K1418	C:C	T:A	G:G	C:G	?:?	G:G	G:G	?:?	A:A	A:A	T:C	T:T	T:T	C:C	?:?	T:T	A:A	?:?	A:A	A:A	A:T	C:C	G:G	A:A
K1419	A:T	T:A	G:G	C:G	T:T	G:G	G:G	G:G	A:A	A:A	?:?	T:T	T:T	C:C	?:?	T:T	A:A	?:?	A:A	A:A	A:A	C:C	G:G	T:A
K1420	T:T	T:A	G:G	?:?	A:T	G:G	G:G	G:G	A:A	G:A	C:C	T:T	T:T	C:C	?:?	T:T	A:A	C:C	A:A	A:A	A:A	C:C	G:G	A:A
K1421	T:T	T:A	G:G	?:?	T:T	G:G	G:G	G:G	A:A	A:A	C:C	T:T	T:T	C:C	C:G	T:T	A:A	C:C	A:A	A:A	T:T	C:C	T:G	A:A
K1422	T:T	A:A	G:G	C:G	T:T	G:G	G:G	?:?	A:A	?:?	T:C	T:T	T:T	C:C	?:?	C:T	A:A	C:C	A:A	A:A	T:T	C:C	T:G	A:A
K1423	T:T	A:A	G:G	C:G	A:T	G:G	G:G	G:G	A:A	G:A	T:C	T:T	T:T	C:C	C:G	T:T	A:A	?:?	A:A	A:A	T:T	C:C	G:G	A:A
K1424	A:T	A:A	G:G	C:G	T:T	G:G	G:G	G:G	T:T	A:A	T:C	T:T	C:C	G:G	C:C	C:T	A:A	C:C	A:A	A:A	T:T	C:G	T:G	T:T
K1425	T:T	A:A	T:T	G:G	A:T	G:G	G:G	G:G	A:A	?:?	T:T	T:T	C:C	G:G	C:C	C:T	A:A	C:C	A:A	A:A	A:A	C:G	T:T	T:A
K1426	T:T	?:?	G:G	G:G	T:T	G:G	G:G	G:G	T:T	A:A	T:T	T:T	C:C	G:G	C:C	C:T	A:A	C:C	A:A	A:A	A:A	C:G	T:T	A:A
K1427	T:T	A:A	G:G	G:G	T:T	G:G	G:G	G:G	A:A	A:A	T:C	T:T	C:C	G:G	C:C	C:C	A:A	C:C	A:A	A:A	?:?	C:G	T:T	A:A
K1428	T:T	T:A	T:T	?:?	A:T	G:G	G:G	G:G	A:A	A:A	T:C	T:T	C:C	G:G	C:C	C:T	A:A	C:C	A:A	A:A	T:T	C:C	T:T	A:A
K1429	A:T	A:A	?:?	G:G	T:T	G:G	G:G	G:G	A:A	G:A	T:C	T:T	T:T	C:C	C:C	T:T	A:A	G:C	A:A	A:A	A:A	C:C	G:G	T:A
K1430	T:C	A:A	G:G	C:G	T:T	G:G	G:G	G:G	T:T	A:A	T:C	T:T	T:T	G:G	C:G	T:T	T:A	G:C	A:A	A:A	A:A	C:G	T:G	T:A
K1431	A:T	A:A	G:G	?:?	T:T	G:G	G:G	G:G	A:A	A:A	T:T	T:T	T:T	C:C	C:C	T:T	A:A	?:?	A:A	A:A	T:T	?:?	G:G	T:A
K1432	T:T	A:A	G:G	?:?	T:T	G:G	G:G	G:G	A:A	A:A	T:T	T:T	?:?	C:C	C:C	C:T	A:A	?:?	A:A	A:A	T:T	C:G	T:G	A:A
K1433	T:T	T:A	G:G	?:?	A:T	G:G	G:G	G:G	A:A	A:A	T:C	T:T	T:T	C:C	C:C	T:T	A:A	G:C	A:A	A:A	T:T	C:C	G:G	A:A
K1434	A:A	A:A	T:G	?:?	C:T	T:G	G:G	G:G	A:A	A:A	T:C	T:T	C:C	G:C	C:G	C:T	A:A	?:?	G:A	A:A	T:T	C:G	T:G	T:A
K1435	T:C	T:T	G:G	?:?	T:T	T:G	G:G	?:?	T:T	A:A	T:C	T:T	T:T	G:C	C:G	T:T	T:A	G:C	A:A	A:A	T:T	C:G	T:G	T:A
K1436	A:T	T:A	G:G	?:?	C:T	T:G	G:T	G:G	A:A	?:?	T:C	T:G	T:T	C:C	C:G	T:T	T:A	G:C	A:A	A:A	T:T	C:G	T:G	A:A
K1437	?:?	T:T	G:G	?:?	T:T	G:G	G:G	G:G	A:A	A:A	T:C	T:T	T:T	C:C	C:G	T:T	T:A	G:G	?:?	A:A	T:T	C:G	G:G	A:A
K1438	A:T	T:T	G:G	?:?	C:T	G:G	G:G	G:G	T:T	A:A	C:C	T:T	T:T	C:C	C:G	T:T	T:T	G:C	A:A	A:A	T:T	C:G	T:T	A:A
K1439	A:T	T:A	G:G	C:G	C:T	G:G	G:G	G:G	T:T	?:?	C:C	G:T	T:T	C:C	C:C	C:T	T:T	?:?	A:A	A:A	A:A	C:G	T:G	A:A
K1440	T:T	T:T	T:G	G:G	C:T	G:G	G:G	G:G	T:T	A:A	T:C	G:T	C:C	G:C	C:C	C:T	A:A	G:C	A:A	A:A	A:A	C:G	G:G	T:A
K1441	T:T	A:A	?:?	?:?	C:T	T:G	G:G	C:G	T:T	A:A	T:C	T:T	C:C	G:C	C:C	C:T	A:A	G:G	A:A	A:A	A:A	C:G	G:G	T:A
K1442	T:T	A:A	T:G	T:G	C:C	T:G	G:T	C:G	T:T	A:A	T:C	T:G	C:C	G:C	C:C	C:T	A:A	G:C	A:A	A:A	A:A	C:G	T:T	T:A
K1443	A:T	T:A	T:G	T:G	T:T	T:G	G:G	C:G	T:T	A:A	T:C	T:T	T:T	C:C	C:G	T:T	A:A	?:?	A:A	A:A	A:A	C:C	G:G	A:A
K1444	T:T	A:A	G:G	G:G	T:T	G:G	G:G	G:G	T:T	A:A	C:C	T:T	T:T	C:C	G:G	T:T	T:A	C:C	A:A	A:A	T:T	C:G	G:G	A:A
K1445	T:T	?:?	G:G	C:C	T:T	G:G	G:G	G:G	?:?	A:A	T:T	G:G	T:T	C:C	C:G	T:T	A:A	G:C	A:A	A:A	T:T	C:G	G:G	A:A
K1446	T:T	?:?	T:G	G:G	T:T	G:G	G:G	G:G	T:T	?:?	T:T	?:?	T:T	C:C	C:C	C:T	A:A	?:?	?:?	A:A	T:T	C:C	T:G	A:A
K1447	T:T	?:?	G:G	C:G	T:T	G:G	G:G	G:G	A:A	A:A	T:T	T:T	T:T	C:C	C:C	T:T	A:A	G:C	A:A	A:A	T:T	C:C	G:G	A:A
K1448	C:C	T:T	G:G	G:G	A:A	G:G	G:G	?:?	A:A	A:A	T:T	T:T	T:T	C:C	G:G	T:T	A:A	G:G	?:?	A:A	A:A	C:C	G:G	A:A
K1449	T:T	A:A	G:G	G:G	T:T	G:G	G:G	G:G	A:A	A:A	T:T	T:T	T:T	C:C	G:G	T:T	A:A	C:C	?:?	A:A	A:A	C:C	G:G	A:A
K1450	T:T	A:A	G:G	G:G	T:T	G:G	G:G	G:G	T:T	A:A	T:T	T:T	C:C	G:G	C:C	C:C	A:A	C:C	?:?	A:A	A:A	C:G	T:T	A:A
YH1	T:T	A:A	G:G	G:G	T:T	T:G	?:?	G:G	T:T	A:A	C:C	?:?	T:T	C:C	C:G	T:T	T:A	C:C	A:A	A:A	A:A	?:?	T:T	T:A
YH2	T:C	?:?	G:G	G:G	T:T	T:G	?:?	G:G	?:?	A:A	C:C	?:?	T:T	C:C	G:G	T:T	A:A	?:?	A:A	A:A	A:A	?:?	T:G	A:A
YH3	T:T	?:?	G:G	G:G	T:T	T:G	G:G	G:G	T:T	A:A	C:C	T:T	T:T	C:C	G:G	T:T	A:A	C:C	A:A	A:A	A:A	C:C	T:G	A:A
YH4	T:T	A:A	G:G	G:G	T:T	T:G	G:G	?:?	T:T	A:A	C:C	T:T	T:T	C:C	C:G	T:T	A:A	C:C	A:A	A:A	T:T	C:C	G:G	A:A
YH5	T:T	A:A	G:G	G:G	T:T	T:G	G:G	G:G	T:T	A:A	C:C	T:T	T:T	C:C	G:G	T:T	A:A	G:C	A:A	A:A	A:A	C:C	T:G	A:A
YH6	T:C	A:A	G:G	G:G	T:T	T:G	G:T	G:G	T:T	?:?	T:C	T:G	T:T	C:C	G:G	T:T	A:A	C:C	A:A	A:A	A:A	C:C	T:T	A:A
YH7	T:T	A:A	G:G	G:G	T:T	G:G	G:G	G:G	T:T	A:A	T:C	T:T	T:T	C:C	C:G	T:T	A:A	C:C	A:A	A:A	A:A	C:C	T:T	T:A
YH8	T:T	A:A	G:G	G:G	T:T	T:G	G:G	G:G	T:T	A:A	T:C	T:T	T:T	C:C	C:G	T:T	A:A	G:C	A:A	A:A	T:T	C:C	T:G	A:A
YH9	T:T	A:A	G:G	G:G	T:T	T:G	G:G	G:G	T:T	A:A	T:T	T:T	T:T	C:C	C:G	T:T	T:A	G:C	A:A	A:A	T:T	C:C	T:T	T:A
YH10	T:T	A:A	?:?	G:G	T:T	T:G	G:G	G:G	T:T	A:A	T:C	T:T	T:T	C:C	C:G	T:T	T:A	G:C	A:A	A:A	T:T	C:C	T:T	T:A
YH11	T:C	A:A	G:G	G:G	T:T	T:G	G:G	G:G	T:T	A:A	T:C	T:T	T:T	C:C	G:G	T:T	A:A	C:C	A:A	A:A	A:T	C:C	T:T	A:A
YH12	?:?	A:A	G:G	C:C	?:?	?:?	G:G	G:G	A:A	A:A	T:C	T:T	T:T	C:C	C:G	T:T	?:?	?:?	?:?	?:?	T:T	C:C	T:G	A:A
YH13	T:T	A:A	G:G	C:C	T:T	T:G	G:G	G:G	?:?	A:A	T:C	T:T	T:T	C:C	C:G	T:T	A:A	C:C	A:A	A:A	T:T	C:C	T:T	T:A
YH14	T:T	A:A	G:G	C:C	T:T	G:G	G:G	G:G	A:A	A:A	T:C	T:T	T:T	C:C	C:G	T:T	A:A	C:C	A:A	A:A	T:T	C:C	T:T	T:A
YH15	T:T	A:A	G:G	G:G	T:T	T:G	G:G	G:G	A:A	A:A	?:?	T:T	T:T	C:C	G:G	T:T	A:A	C:C	A:A	A:A	T:T	C:C	T:T	T:A
YH16	T:C	A:A	G:G	C:C	T:T	T:G	G:T	G:G	A:A	A:A	?:?	T:G	T:T	C:C	C:G	T:T	A:A	G:C	A:A	A:A	T:T	C:C	G:G	A:A
YH17	T:C	A:A	G:G	C:C	T:T	T:G	G:T	G:G	A:A	A:A	T:C	T:G	T:T	C:C	G:G	T:T	A:A	C:C	A:A	A:A	A:T	C:C	G:G	A:A
YH18	T:C	A:A	G:G	C:C	T:T	T:G	G:T	G:G	A:A	A:A	T:T	T:G	T:T	C:C	?:?	T:T	A:A	C:C	A:A	A:A	A:A	C:C	T:G	T:A
YH19	T:C	A:A	G:G	C:C	T:T	T:G	G:T	G:G	A:A	A:A	C:C	T:G	T:T	C:C	G:G	T:T	A:A	C:C	A:A	A:A	A:A	C:C	G:G	T:A
YH20	T:C	A:A	G:G	C:C	T:T	T:G	G:T	G:G	A:A	A:A	T:C	T:G	T:T	C:C	?:?	T:T	A:A	G:C	A:A	A:A	T:T	C:C	G:G	T:A
YH21	T:C	A:A	G:G	C:C	T:T	T:G	G:T	G:G	A:A	A:A	T:T	T:G	T:T	C:C	G:G	T:T	A:A	C:C	A:A	A:A	T:T	C:C	G:G	A:A
YH22	T:C	A:A	?:?	?:?	T:T	G:G	G:T	G:G	A:A	A:A	T:C	T:G	T:T	C:C	C:G	T:T	T:A	G:C	A:A	A:A	T:T	C:C	G:G	A:A
YH23	C:C	A:A	G:G	G:G	T:T	G:G	G:T	G:G	A:A	A:A	T:T	T:G	T:T	C:C	G:G	T:T	T:A	C:C	A:A	A:A	T:T	C:C	G:G	A:A
YH24	T:C	A:A	G:G	C:C	T:T	G:G	G:T	G:G	?:?	A:A	T:T	T:G	T:T	C:C	C:G	T:T	A:A	C:C	A:A	A:A	?:?	C:C	T:G	T:A
YH25	T:C	?:?	G:G	C:C	T:T	G:G	G:T	G:G	A:A	A:A	T:C	T:G	T:T	C:C	C:G	T:T	A:A	C:C	A:A	A:A	A:A	C:C	G:G	T:A
YH26	T:C	A:A	G:G	?:?	T:T	T:G	G:T	G:G	A:A	?:?	?:?	T:G	T:T	C:C	G:G	T:T	A:A	C:C	A:A	A:A	A:A	C:C	T:G	A:A
YH27	T:C	T:T	G:G	C:C	T:T	T:G	G:T	G:G	A:A	?:?	T:T	T:G	T:T	C:C	G:G	T:T	A:A	C:C	A:A	A:A	A:A	C:C	T:G	A:A
YH28	T:C	T:T	G:G	C:C	T:T	T:G	G:T	G:G	A:A	A:A	T:C	T:G	T:T	C:C	?:?	T:T	A:A	C:C	A:A	A:A	A:A	C:C	T:G	T:A
YH29	T:T	T:T	G:G	C:C	T:T	G:G	G:G	?:?	A:A	A:A	C:C	T:T	T:T	C:C	C:G	T:T	A:A	C:C	A:A	A:A	A:A	C:C	T:G	T:A
YH30	T:T	T:A	G:G	G:G	T:T	G:G	G:T	G:G	A:A	A:A	T:T	T:G	T:T	C:C	G:G	T:T	T:A	C:C	A:A	A:A	A:A	C:C	T:G	A:A
YH31	T:C	A:A	G:G	C:C	T:T	G:G	G:G	G:G	A:A	?:?	C:C	T:T	T:T	C:C	C:G	C:T	T:A	G:G	A:A	A:A	A:A	C:G	T:G	A:A
YH32	T:T	T:A	G:G	C:C	T:T	G:G	G:T	G:G	A:A	A:A	T:T	T:G	T:T	C:C	G:G	T:T	T:A	C:C	A:A	A:A	?:?	C:G	G:G	T:A
YH33	T:C	T:T	G:G	C:C	T:T	G:G	G:G	G:G	A:A	A:A	T:T	T:T	T:T	C:C	C:G	C:T	T:A	G:G	A:A	A:A	A:A	C:C	T:T	T:A
YH34	T:T	T:T	?:?	C:C	T:T	G:G	G:G	G:G	T:T	A:A	T:T	T:T	T:T	C:C	C:C	T:T	T:T	G:G	A:A	A:A	T:T	C:G	G:G	A:A
YH35	T:C	A:A	G:G	?:?	?:?	G:G	G:G	G:G	A:A	A:A	T:C	T:T	T:T	C:C	C:G	C:T	T:A	G:G	A:A	A:A	A:A	C:C	T:G	A:A
YH36	T:C	A:A	G:G	C:C	T:T	G:G	G:G	G:G	A:T	A:A	T:C	T:T	T:T	C:C	?:?	T:T	T:A	G:G	A:A	A:A	T:T	C:C	T:G	A:A
YH37	T:C	A:A	G:G	C:G	T:T	G:G	?:?	G:G	A:A	?:?	T:C	?:?	T:T	C:C	C:G	C:T	T:A	G:G	A:A	A:A	A:A	C:C	T:G	A:A
YH38	T:C	?:?	G:G	G:G	T:T	G:G	?:?	G:G	A:A	A:A	T:C	?:?	T:T	C:C	G:G	T:T	T:A	G:G	A:A	A:A	T:T	C:G	T:G	T:A
YH39	T:C	A:A	T:G	G:G	T:T	G:G	G:G	G:G	A:A	A:A	T:C	T:T	T:T	C:C	C:G	T:T	T:A	C:C	A:A	A:A	T:T	C:G	T:T	T:A
YH40	T:C	A:A	G:G	G:G	T:T	G:G	G:G	G:G	A:A	?:?	T:C	T:T	T:T	C:C	C:G	C:T	T:A	G:G	A:A	A:A	A:A	C:C	T:T	A:A
YH41	T:C	A:A	?:?	C:C	T:T	G:G	G:G	G:G	A:A	?:?	T:C	T:T	T:T	C:C	G:G	T:T	T:A	G:G	A:A	A:A	A:A	C:C	T:G	A:A
YH42	T:C	A:A	T:G	C:C	T:T	G:G	G:G	G:G	A:A	?:?	T:C	T:T	T:T	C:C	C:G	C:T	T:A	G:G	A:A	A:A	A:A	C:C	T:T	A:A
YH43	T:C	A:A	T:G	C:C	T:T	G:G	G:G	G:G	A:A	?:?	T:T	T:T	T:T	C:C	C:G	C:T	T:A	C:C	A:A	A:A	A:A	C:C	T:G	A:A
YH44	T:C	T:T	G:G	G:G	T:T	G:G	G:G	G:G	A:A	?:?	T:C	T:T	C:C	C:C	C:G	C:T	T:A	G:C	A:A	A:A	T:T	C:G	T:T	T:A
YH45	T:C	T:A	T:G	G:G	T:T	G:G	G:G	G:G	A:A	?:?	T:C	T:T	T:T	C:C	?:?	T:T	T:A	G:C	A:A	A:A	T:T	C:G	T:G	T:A
YH46	T:C	?:?	?:?	C:C	T:T	G:G	G:G	G:G	A:T	?:?	T:C	T:T	T:T	C:C	?:?	T:T	T:A	G:G	A:A	A:A	T:T	C:C	T:G	A:A
YH47	T:T	?:?	T:G	G:G	T:T	G:G	G:T	G:G	A:A	?:?	T:T	T:G	T:T	C:C	?:?	C:T	T:T	G:G	A:A	A:A	A:A	C:G	G:G	A:A
YH48	T:T	T:A	T:G	C:C	T:T	G:G	G:T	G:G	A:A	?:?	T:T	T:G	T:T	C:C	G:G	C:T	T:A	C:C	A:A	A:A	A:A	C:G	G:G	A:A
YH49	T:T	T:T	G:G	G:G	T:T	G:G	G:T	G:G	A:A	?:?	T:T	T:G	T:T	C:C	G:G	T:T	T:A	G:G	A:A	A:A	A:A	C:G	G:G	A:A
YH50	T:T	T:T	G:G	C:C	T:T	G:G	G:T	G:G	A:A	?:?	T:C	T:G	T:T	C:C	G:G	T:T	T:A	?:?	A:A	A:A	A:A	C:G	G:G	T:A
YH51	A:T	T:T	T:G	C:C	?:?	G:G	G:G	G:G	A:A	?:?	T:C	T:T	T:T	C:C	C:C	T:T	A:A	C:C	A:A	A:A	A:A	C:C	G:G	T:T
YH52	T:T	T:T	G:G	?:?	T:T	G:G	G:G	G:G	T:T	?:?	T:T	T:T	T:T	C:C	C:G	T:T	T:A	G:C	A:A	A:A	T:T	C:G	T:G	A:A
YH53	A:T	A:A	?:?	G:G	T:T	G:G	G:T	G:G	A:A	?:?	T:T	T:G	T:T	C:C	?:?	T:T	T:A	C:C	A:A	A:A	?:?	C:G	G:G	A:A
YH54	T:C	A:A	G:G	G:G	T:T	G:G	G:G	G:G	A:A	?:?	T:T	T:T	T:T	C:C	C:G	C:T	T:T	?:?	A:A	A:A	A:A	C:C	T:G	A:A
YH55	T:C	T:A	G:G	G:G	T:T	G:G	G:G	G:G	A:T	?:?	T:T	T:T	T:T	G:G	C:G	T:T	T:A	G:G	A:A	A:A	T:T	C:C	T:G	T:A
YH56	T:T	A:A	G:G	G:G	?:?	G:G	G:G	G:G	A:A	?:?	C:C	T:T	T:T	C:C	C:C	T:T	A:A	C:C	A:A	A:A	A:A	C:C	G:G	T:T
YH57	T:T	A:A	G:G	C:C	T:T	G:G	G:G	G:G	A:A	?:?	T:C	T:T	T:T	C:C	C:G	C:T	A:A	G:C	A:A	A:A	A:A	C:C	G:G	A:A
YH58	T:T	A:A	?:?	C:C	C:T	G:G	G:G	G:G	A:A	?:?	T:C	T:T	T:T	C:C	C:G	C:T	A:A	G:C	A:A	A:A	A:A	C:C	T:G	A:A
YH59	A:T	A:A	G:G	C:C	T:T	G:G	G:G	?:?	?:?	?:?	T:T	T:T	T:T	C:C	C:C	T:T	A:A	G:C	A:A	A:A	T:T	C:C	G:G	T:T
YH60	T:T	T:A	G:G	?:?	?:?	?:?	G:G	G:G	?:?	?:?	?:?	T:T	?:?	C:C	?:?	?:?	?:?	?:?	?:?	?:?	T:T	C:G	?:?	?:?
YH61	T:T	A:A	G:G	?:?	T:T	G:G	G:G	G:G	A:A	?:?	T:C	T:T	T:T	?:?	C:G	T:T	A:A	?:?	A:A	A:A	A:A	C:G	G:G	T:A
YH62	A:T	T:A	G:G	?:?	C:T	G:G	G:G	G:G	A:A	?:?	T:C	T:T	T:T	C:C	C:G	C:T	A:A	G:C	A:A	A:A	A:A	C:C	G:G	A:A
YH63	A:T	T:A	T:G	?:?	T:T	G:G	G:G	G:G	A:A	?:?	?:?	T:T	T:T	C:C	C:G	T:T	A:A	?:?	A:A	A:A	?:?	?:?	G:G	T:T
YH64	A:T	A:A	T:G	?:?	T:T	G:G	G:G	G:G	A:A	?:?	T:T	T:T	T:T	C:C	C:G	T:T	A:A	C:C	A:A	A:A	A:A	C:C	G:G	T:A
YH65	T:T	?:?	G:G	?:?	T:T	G:G	G:G	?:?	?:?	?:?	T:C	T:T	T:T	C:C	C:C	T:T	A:A	G:C	A:A	A:A	T:T	C:C	T:G	T:A
YH66	T:T	?:?	G:G	?:?	T:T	G:G	G:G	G:G	A:A	?:?	T:C	T:T	T:T	C:C	C:C	T:T	A:A	C:C	A:A	A:A	T:T	C:C	T:G	T:A
YH67	T:T	?:?	G:G	?:?	T:T	G:G	G:G	G:G	T:T	?:?	T:T	T:T	T:T	C:C	C:C	T:T	T:T	G:C	A:A	A:A	T:T	C:G	T:T	A:A
YH112	T:T	A:A	G:G	G:G	T:T	G:G	G:G	G:G	T:T	?:?	C:C	T:T	T:T	?:?	G:G	T:T	A:A	C:C	A:A	A:A	A:A	C:C	T:T	A:A
YH113	T:T	A:A	G:G	G:G	T:T	G:G	G:G	G:G	T:T	A:A	C:C	T:T	T:T	?:?	C:C	T:T	A:A	C:C	A:A	A:A	A:A	C:C	T:T	T:T
YH114	T:T	A:A	G:G	G:G	T:T	G:G	G:G	G:G	T:T	A:A	C:C	T:T	T:T	C:C	G:G	T:T	A:A	C:C	A:A	A:A	A:A	C:C	T:T	A:A
YH115	T:T	A:A	G:G	G:G	T:T	G:G	G:G	?:?	T:T	A:A	C:C	T:T	T:T	C:C	C:C	T:T	A:A	C:C	A:A	A:A	A:A	C:C	G:G	A:A
YH116	T:T	A:A	G:G	G:G	T:T	G:G	G:G	G:G	T:T	A:A	?:?	T:T	T:T	C:C	G:G	T:T	A:A	C:C	A:A	A:A	A:A	C:C	T:T	A:A
YH117	T:T	A:A	T:T	G:G	T:T	G:G	G:G	?:?	?:?	A:A	C:C	T:T	T:T	C:C	C:C	T:T	A:A	G:G	A:A	A:A	T:T	C:C	G:G	A:A
YH118	T:T	A:A	T:T	G:G	T:T	G:G	G:G	?:?	T:T	?:?	C:C	T:T	T:T	C:C	G:G	T:T	A:A	C:C	A:A	A:A	A:A	C:C	T:T	T:T
YH119	C:C	A:A	?:?	G:G	T:T	G:G	G:G	G:G	T:T	?:?	T:T	T:T	T:T	C:C	C:C	T:T	A:A	C:C	A:A	A:A	T:T	C:C	G:G	A:A
YH120	T:T	A:A	T:T	G:G	T:T	G:G	G:G	G:G	T:T	A:A	C:C	T:T	T:T	C:C	C:C	T:T	A:A	C:C	A:A	A:A	A:A	C:C	T:T	T:T
YH121	T:T	A:A	T:T	G:G	T:T	G:G	G:G	G:G	T:T	?:?	C:C	T:T	T:T	C:C	C:C	T:T	A:A	C:C	A:A	A:A	A:A	C:C	T:T	T:T
YH122	T:T	A:A	T:T	G:G	T:T	G:G	G:G	G:G	T:T	A:A	T:T	T:T	T:T	C:C	G:G	T:T	A:A	C:C	A:A	A:A	T:T	C:G	G:G	A:A
YH123	T:T	T:T	T:T	G:G	T:T	G:G	G:G	G:G	T:T	G:G	T:T	T:T	T:T	C:C	C:C	C:C	?:?	G:G	A:A	A:A	?:?	C:C	G:G	A:A
YH124	T:T	T:T	T:T	G:G	T:T	G:G	G:G	?:?	T:T	G:G	C:C	T:T	T:T	C:C	C:C	C:C	A:A	G:G	A:A	A:A	A:A	C:C	G:G	A:A
YH125	T:T	T:T	?:?	G:G	T:T	G:G	G:G	?:?	T:T	A:A	C:C	T:T	T:T	C:C	G:G	T:T	A:A	C:C	A:A	A:A	T:T	C:C	T:G	T:T
YH126	T:T	T:T	G:G	G:G	T:T	G:G	G:G	G:G	A:A	A:A	T:T	T:T	T:T	C:C	G:G	T:T	A:A	C:C	A:A	A:A	T:T	C:G	G:G	T:T
YH127	T:T	T:T	G:G	G:G	T:T	G:G	G:G	G:G	A:A	A:A	?:?	T:T	T:T	C:C	G:G	T:T	A:A	G:G	A:A	A:A	T:T	G:G	T:T	A:A
YH128	T:T	A:A	?:?	G:G	T:T	G:G	G:G	?:?	A:A	A:A	C:C	T:T	T:T	C:C	G:G	T:T	A:A	C:C	A:A	A:A	A:A	C:C	G:G	A:A
YH129	?:?	A:A	G:G	G:G	T:T	G:G	G:G	G:G	T:T	A:A	T:T	T:T	T:T	C:C	G:G	T:T	A:A	C:C	A:A	A:A	A:A	G:G	G:G	T:T
YH130	T:T	A:A	G:G	G:G	T:T	G:G	G:G	G:G	A:A	?:?	T:T	T:T	T:T	C:C	G:G	T:T	A:A	C:C	A:A	A:A	A:A	C:C	G:G	A:A
YH131	T:T	?:?	?:?	G:G	T:T	G:G	G:G	G:G	A:A	?:?	T:T	T:T	T:T	C:C	G:G	T:T	A:A	C:C	A:A	A:A	A:A	C:C	G:G	A:A
YH132	T:T	A:A	?:?	G:G	?:?	G:G	G:G	G:G	A:T	?:?	T:T	T:T	T:T	C:C	G:G	T:T	A:A	C:C	A:A	A:A	T:T	C:G	G:G	A:A
YH133	T:T	A:A	G:G	G:G	T:T	G:G	G:G	?:?	A:A	A:A	T:T	T:T	T:T	C:C	G:G	T:T	T:T	C:C	A:A	A:A	T:T	C:G	T:T	A:A
YH134	T:T	T:T	G:G	T:T	C:C	G:G	G:G	G:G	T:T	A:A	C:C	T:T	T:T	C:C	?:?	T:T	A:A	C:C	A:A	A:A	T:T	?:?	G:G	T:T
YH135	T:T	A:A	G:G	G:G	T:T	T:T	G:G	G:G	A:A	A:A	C:C	T:T	T:T	C:C	G:G	T:T	A:A	C:C	A:A	A:A	?:?	C:C	T:T	A:A
YH136	T:T	A:A	G:G	G:G	T:T	G:G	G:G	G:G	A:A	A:A	T:T	T:T	T:T	C:C	G:G	T:T	A:A	C:C	A:A	A:A	T:T	C:C	G:G	A:A
YH137	T:T	A:A	G:G	G:G	?:?	T:T	G:G	G:G	A:A	A:A	C:C	T:T	T:T	C:C	C:C	T:T	A:A	C:C	A:A	A:A	A:A	C:C	T:T	T:T
YH138	T:T	A:A	G:G	G:G	T:T	T:T	G:G	G:G	A:A	A:A	C:C	T:T	T:T	C:C	C:C	T:T	A:A	C:C	A:A	A:A	A:A	C:C	T:T	T:T
YH139	T:T	A:A	G:G	G:G	T:T	T:T	G:G	G:G	A:A	A:A	T:T	T:T	T:T	C:C	G:G	T:T	A:A	C:C	A:A	A:A	T:T	C:C	G:G	A:A
YH140	T:T	T:T	G:G	G:G	T:T	G:G	G:G	G:G	A:A	A:A	C:C	T:T	T:T	C:C	C:C	T:T	A:A	C:C	A:A	A:A	T:T	C:C	T:T	A:A
YH141	T:T	A:A	?:?	G:G	C:T	G:G	G:G	?:?	A:A	A:A	T:T	T:T	T:T	C:C	C:G	T:T	A:A	C:C	A:A	A:A	T:T	C:C	T:G	A:A
YH142	T:T	A:A	T:T	G:G	C:T	T:G	G:G	?:?	A:A	?:?	T:T	T:T	T:T	C:C	G:G	T:T	A:A	C:C	A:A	A:A	A:T	C:C	T:T	A:A
YH143	T:T	A:A	?:?	G:G	C:C	G:G	G:G	?:?	A:A	A:A	T:T	T:T	T:T	C:C	G:G	T:T	A:A	C:C	A:A	A:A	A:A	C:C	T:T	A:A
YH144	T:T	A:A	G:G	G:G	T:T	T:T	G:G	G:G	?:?	A:A	C:C	T:T	T:T	C:C	G:G	T:T	A:A	C:C	A:A	A:A	?:?	C:C	T:T	A:A
